# Supplementary material for: Strategic targeting of Cas9 nickase induces large segmental duplications
Source: Cell Genom. 2024 Jul 24;4(8):100610. doi: 10.1016/j.xgen.2024.100610 (PMC11406185; doi:10.1016/j.xgen.2024.100610)
Supplement: Table S1. Yeast strains used in this study, related to STAR Methods and Figures 1–6, S1–S3, and S5–S7 [file mmc2.xlsx]

## Sheet: Table S1
Table S1. Yeast strains used in this study, related to STAR Methods and Figures 1–6, S1–S3, and S5–S7
Strain name	Strain number	genotype	Strain background	Relevant figures	Notes	Reference
YIT10963	YIT10963	pTet-On3G-nCas9(D10A)-tADH1-LEU2-HO(PflFI-cut@HO) ChrIV555kb::RA3 ChrIV602kb::UR [pTet-On3G-sgRNAFE(TEF1)-Ckan]	BY4741	1C, S2B		This study
YIT11511	YIT11511	pTet-On3G-nCas9(D10A)-tADH1-LEU2-HO(PflFI-cut@HO) ChrIV555kb::RA3 ChrIV602kb::UR [pTet-On3G-sgRNAFE(RA3up9)-Ckan]	BY4741	1C		This study
YIT11512	YIT11512	pTet-On3G-nCas9(D10A)-tADH1-LEU2-HO(PflFI-cut@HO) ChrIV555kb::RA3 ChrIV602kb::UR [pTet-On3G-sgRNAFE(RA3up10)-Ckan]	BY4741	1C		This study
YIT11513	YIT11513	pTet-On3G-nCas9(D10A)-tADH1-LEU2-HO(PflFI-cut@HO) ChrIV555kb::RA3 ChrIV602kb::UR [pTet-On3G-sgRNAFE(RA3up11)-Ckan]	BY4741	1C		This study
YIT11514	YIT11514	pTet-On3G-nCas9(D10A)-tADH1-LEU2-HO(PflFI-cut@HO) ChrIV555kb::RA3 ChrIV602kb::UR [pTet-On3G-sgRNAFE(RA3up12)-Ckan]	BY4741	1C		This study
YIT11515	YIT11515	pTet-On3G-nCas9(D10A)-tADH1-LEU2-HO(PflFI-cut@HO) ChrIV555kb::RA3 ChrIV602kb::UR [pTet-On3G-sgRNAFE(URdown9)-Ckan]	BY4741	1C		This study
YIT11516	YIT11516	pTet-On3G-nCas9(D10A)-tADH1-LEU2-HO(PflFI-cut@HO) ChrIV555kb::RA3 ChrIV602kb::UR [pTet-On3G-sgRNAFE(URdown10)-Ckan]	BY4741	1C		This study
YIT11517	YIT11517	pTet-On3G-nCas9(D10A)-tADH1-LEU2-HO(PflFI-cut@HO) ChrIV555kb::RA3 ChrIV602kb::UR [pTet-On3G-sgRNAFE(URdown11)-Ckan]	BY4741	1C		This study
YIT11518	YIT11518	pTet-On3G-nCas9(D10A)-tADH1-LEU2-HO(PflFI-cut@HO) ChrIV555kb::RA3 ChrIV602kb::UR [pTet-On3G-sgRNAFE(URdown12)-Ckan]	BY4741	1C		This study
YIT10965	YIT10965	pTet-On3G-nCas9(D10A)-tADH1-LEU2-HO(PflFI-cut@HO) ChrIV555kb::RA3 ChrIV602kb::UR [pTet-On3G-sgRNAFE(RA3up10)-pTet-On3G-Ckan-gRNAFE(URdown12)]	BY4741	1C, 2A, 2B, S2B, 3A, S7A, S7B		This study
YIT11015	YIT11015	pTet-On3G-nCas9(D10A)-tADH1-LEU2-HO(PflFI-cut@HO) ChrIV555kb::RA3 ChrIV602kb::UR rad1Δ::NatMX [pTet-On3G-sgRNAFE(RA3up10)-HDV-HDV-gRNAFE(URdown12)-pTet-On3G-CKan]	BY4741	2A		This study
YIT11019	YIT11019	pTet-On3G-nCas9(D10A)-tADH1-LEU2-HO(PflFI-cut@HO) ChrIV555kb::RA3 ChrIV602kb::UR msh3Δ::NatMX [pTet-On3G-sgRNAFE(RA3up10)-HDV-HDV-gRNAFE(URdown12)-pTet-On3G-CKan]	BY4741	2A		This study
YIT11023	YIT11023	pTet-On3G-nCas9(D10A)-tADH1-LEU2-HO(PflFI-cut@HO) ChrIV555kb::RA3 ChrIV602kb::UR rad51Δ::NatMX [pTet-On3G-sgRNAFE(RA3up10)-HDV-HDV-gRNAFE(URdown12)-pTet-On3G-CKan]	BY4741	2A		This study
YIT11027	YIT11027	pTet-On3G-nCas9(D10A)-tADH1-LEU2-HO(PflFI-cut@HO) ChrIV555kb::RA3 ChrIV602kb::UR pol32Δ::NatMX [pTet-On3G-sgRNAFE(RA3up10)-HDV-HDV-gRNAFE(URdown12)-pTet-On3G-CKan]	BY4741	2A		This study
YIT11031	YIT11031	pTet-On3G-nCas9(D10A)-tADH1-LEU2-HO(PflFI-cut@HO) ChrIV555kb::RA3 ChrIV602kb::UR rad52Δ::NatMX [pTet-On3G-sgRNAFE(RA3up10)-HDV-HDV-gRNAFE(URdown12)-pTet-On3G-CKan]	BY4741	2A, 2B		This study
YIT11866	YIT11866	pTet-On3G-nCas9(D10A)-tADH1-LEU2-HO(PflFI-cut@HO) ChrIV555kb::RA3 ChrIV602kb::UR rad54Δ::NatMX [pTet-On3G-sgRNAFE(RA3up10)-HDV-HDV-gRNAFE(URdown12)-pTet-On3G-Ckan]	BY4741	2A		This study
YIT11867	YIT11867	pTet-On3G-nCas9(D10A)-tADH1-LEU2-HO(PflFI-cut@HO) ChrIV555kb::RA3 ChrIV602kb::UR rdh54Δ::NatMX [pTet-On3G-sgRNAFE(RA3up10)-HDV-HDV-gRNAFE(URdown12)-pTet-On3G-Ckan]	BY4741	2A		This study
YIT11868	YIT11868	pTet-On3G-nCas9(D10A)-tADH1-LEU2-HO(PflFI-cut@HO) ChrIV555kb::RA3 ChrIV602kb::UR rad55Δ::NatMX [pTet-On3G-sgRNAFE(RA3up10)-HDV-HDV-gRNAFE(URdown12)-pTet-On3G-Ckan]	BY4741	2A		This study
YIT11869	YIT11869	pTet-On3G-nCas9(D10A)-tADH1-LEU2-HO(PflFI-cut@HO) ChrIV555kb::RA3 ChrIV602kb::UR rad57Δ::NatMX [pTet-On3G-sgRNAFE(RA3up10)-HDV-HDV-gRNAFE(URdown12)-pTet-On3G-Ckan]	BY4741	2A		This study
YIT11870	YIT11870	pTet-On3G-nCas9(D10A)-tADH1-LEU2-HO(PflFI-cut@HO) ChrIV555kb::RA3 ChrIV602kb::UR rad59Δ::NatMX [pTet-On3G-sgRNAFE(RA3up10)-HDV-HDV-gRNAFE(URdown12)-pTet-On3G-Ckan]	BY4741	2A		This study
YIT11871	YIT11871	pTet-On3G-nCas9(D10A)-tADH1-LEU2-HO(PflFI-cut@HO) ChrIV555kb::RA3 ChrIV602kb::UR dnl4Δ::NatMX [pTet-On3G-sgRNAFE(RA3up10)-HDV-HDV-gRNAFE(URdown12)-pTet-On3G-Ckan]	BY4741	2A		This study
YIT11872	YIT11872	pTet-On3G-nCas9(D10A)-tADH1-LEU2-HO(PflFI-cut@HO) ChrIV555kb::RA3 ChrIV602kb::UR rad10Δ::NatMX [pTet-On3G-sgRNAFE(RA3up10)-HDV-HDV-gRNAFE(URdown12)-pTet-On3G-Ckan]	BY4741	2A		This study
YIT11873	YIT11873	pTet-On3G-nCas9(D10A)-tADH1-LEU2-HO(PflFI-cut@HO) ChrIV555kb::RA3 ChrIV602kb::UR msh2Δ::NatMX [pTet-On3G-sgRNAFE(RA3up10)-HDV-HDV-gRNAFE(URdown12)-pTet-On3G-Ckan]	BY4741	2A		This study
YIT11874	YIT11874	pTet-On3G-nCas9(D10A)-tADH1-LEU2-HO(PflFI-cut@HO) ChrIV555kb::RA3 ChrIV602kb::UR slx4Δ::NatMX [pTet-On3G-sgRNAFE(RA3up10)-HDV-HDV-gRNAFE(URdown12)-pTet-On3G-Ckan]	BY4741	2A		This study
YIT11875	YIT11875	pTet-On3G-nCas9(D10A)-tADH1-LEU2-HO(PflFI-cut@HO) ChrIV555kb::RA3 ChrIV602kb::UR saw1Δ::NatMX [pTet-On3G-sgRNAFE(RA3up10)-HDV-HDV-gRNAFE(URdown12)-pTet-On3G-Ckan]	BY4741	2A		This study
YIT12560	YIT12560	pTet-On3G-nCas9(D10A)-tADH1-LEU2-HO(PflFI-cut@HO) ChrIV555kb::RA3 ChrIV602kb::UR mus81Δ::HphMX [pTet-On3G-sgRNAFE(RA3up10)-HDV-HDV-gRNAFE(URdown12)-pTet-On3G-CKan]	BY4741	2A		This study
YIT12562	YIT12562	pTet-On3G-nCas9(D10A)-tADH1-LEU2-HO(PflFI-cut@HO) ChrIV555kb::RA3 ChrIV602kb::UR mms4Δ::HphMX [pTet-On3G-sgRNAFE(RA3up10)-HDV-HDV-gRNAFE(URdown12)-pTet-On3G-CKan]	BY4741	2A		This study
YIT15766	YIT15766	pTet-On3G-nCas9(D10A)-tADH1-LEU2-HO(PflFI-cut@HO) ChrIV555kb::RA3 ChrIV602kb::UR YIpHIS-pCUP2-RAD52(WT)-FLAG-tADH1-X2(PmlI-cut@X2) rad52Δ::NatMX [pTet-On3G-sgRNAFE(RA3up10)-HDV-HDV-gRNAFE(URdown12)-pTet-On3G-CKan]	BY4741	2B		This study
YIT15767	YIT15767	pTet-On3G-nCas9(D10A)-tADH1-LEU2-HO(PflFI-cut@HO) ChrIV555kb::RA3 ChrIV602kb::UR YIpHIS-pCUP2-RAD52(Y66A)-FLAG-tADH1-X2(PmlI-cut@X2) rad52Δ::NatMX [pTet-On3G-sgRNAFE(RA3up10)-HDV-HDV-gRNAFE(URdown12)-pTet-On3G-CKan]	BY4741	2B		This study
YIT15768	YIT15768	pTet-On3G-nCas9(D10A)-tADH1-LEU2-HO(PflFI-cut@HO) ChrIV555kb::RA3 ChrIV602kb::UR YIpHIS-pCUP2-RAD52(R70A)-FLAG-tADH1-X2(PmlI-cut@X2) rad52Δ::NatMX [pTet-On3G-sgRNAFE(RA3up10)-HDV-HDV-gRNAFE(URdown12)-pTet-On3G-CKan]	BY4741	2B		This study
YIT15769	YIT15769	pTet-On3G-nCas9(D10A)-tADH1-LEU2-HO(PflFI-cut@HO) ChrIV555kb::RA3 ChrIV602kb::UR YIpHIS-pCUP2-RAD52(C180A)-FLAG-tADH1-X2(PmlI-cut@X2) rad52Δ::NatMX [pTet-On3G-sgRNAFE(RA3up10)-HDV-HDV-gRNAFE(URdown12)-pTet-On3G-CKan]	BY4741	2B		This study
YIT15771	YIT15771	pTet-On3G-nCas9(D10A)-tADH1-LEU2-HO(PflFI-cut@HO) ChrIV555kb::RA3 ChrIV602kb::UR YIpHIS-pCUP2-RAD52(QDDD308-311AAAA)-FLAG-tADH1-X2(PmlI-cut@X2) rad52Δ::NatMX [pTet-On3G-sgRNAFE(RA3up10)-HDV-HDV-gRNAFE(URdown12)-pTet-On3G-CKan]	BY4741	2B		This study
YIT15770	YIT15770	pTet-On3G-nCas9(D10A)-tADH1-LEU2-HO(PflFI-cut@HO) ChrIV555kb::RA3 ChrIV602kb::UR YIpHIS-pCUP2-RAD52(Y376A)-FLAG-tADH1-X2(PmlI-cut@X2) rad52Δ::NatMX [pTet-On3G-sgRNAFE(RA3up10)-HDV-HDV-gRNAFE(URdown12)-pTet-On3G-CKan]	BY4741	2B		This study
YIT10964	YIT10964	pTet-On3G-nCas9(D10A)-tADH1-LEU2-HO(PflFI-cut@HO) ChrIV555kb::RA3 ChrIV602kb::UR [pTet-On3G-sgRNAFE(RA3up10)-HDV-HDV-gRNAFE(URdown9)-pTet-On3G-CKan]	BY4741	S2B		This study
YIT10966	YIT10966	pTet-On3G-nCas9(D10A)-tADH1-LEU2-HO(PflFI-cut@HO) ChrIV555kb::RA3 ChrIV602kb::UR [pTet-On3G-sgRNAFE(RA3up11)-HDV-HDV-gRNAFE(URdown10)-pTet-On3G-Ckan]	BY4741	S2B		This study
YIT10969	YIT10969	pTet-On3G-nCas9(D10A)-tADH1-LEU2-HO(PflFI-cut@HO) ChrIV555kb::RA3 ChrIV602kb::UR [pTet-On3G-sgRNAFE(RA3up11)-HDV-HDV-gRNAFE(URdown11)-pTet-On3G-Ckan]	BY4741	S2B, 4A, 4B		This study
YIT10970	YIT10970	pTet-On3G-nCas9(D10A)-tADH1-LEU2-HO(PflFI-cut@HO) ChrIV555kb::RA3 ChrIV602kb::UR [pTet-On3G-sgRNAFE(RA3up12)-HDV-HDV-gRNAFE(URdown12)-pTet-On3G-Ckan]	BY4741	S2B		This study
YIT10967	YIT10967	pTet-On3G-nCas9(D10A)-tADH1-LEU2-HO(PflFI-cut@HO) ChrIV555kb::RA3 ChrIV602kb::UR [pTet-On3G-sgRNAFE(RA3up10)-HDV-HDV-gRNAFE(URdown11)-pTet-On3G-Ckan]	BY4741	S2B		This study
YIT10968	YIT10968	pTet-On3G-nCas9(D10A)-tADH1-LEU2-HO(PflFI-cut@HO) ChrIV555kb::RA3 ChrIV602kb::UR [pTet-On3G-sgRNAFE(RA3up11)-HDV-HDV-gRNAFE(URdown9)-pTet-On3G-Ckan]	BY4741	S2B		This study
YIT10971	YIT10971	pTet-On3G-nCas9(D10A)-tADH1-LEU2-HO(PflFI-cut@HO) ChrIV555kb::RA3 ChrIV602kb::UR [pTet-On3G-sgRNAFE(RA3up11)-HDV-HDV-gRNAFE(URdown12)-pTet-On3G-Ckan]	BY4741	S2B, S2C		This study
YIT10972	YIT10972	pTet-On3G-nCas9(D10A)-tADH1-LEU2-HO(PflFI-cut@HO) ChrIV555kb::RA3 ChrIV602kb::UR [pTet-On3G-sgRNAFE(RA3up12)-HDV-HDV-gRNAFE(URdown11)-pTet-On3G-Ckan]	BY4741	S2B		This study
YIT15209	YIT15209	pTet-On3G-nCas9(D10A)-tADH1-LEU2-HO(PflFI-cut@HO) ChrIV555kb::RA3 ChrIV602kb::UR rad1Δ::NatMX [pTet-On3G-sgRNAFE(RA3up11)-HDV-HDV-gRNAFE(URdown12)-pTet-On3G-CKan]	BY4741	S2C		This study
YIT15210	YIT15210	pTet-On3G-nCas9(D10A)-tADH1-LEU2-HO(PflFI-cut@HO) ChrIV555kb::RA3 ChrIV602kb::UR msh3Δ::NatMX [pTet-On3G-sgRNAFE(RA3up11)-HDV-HDV-gRNAFE(URdown12)-pTet-On3G-CKan]	BY4741	S2C		This study
YIT15211	YIT15211	pTet-On3G-nCas9(D10A)-tADH1-LEU2-HO(PflFI-cut@HO) ChrIV555kb::RA3 ChrIV602kb::UR rad51Δ::NatMX [pTet-On3G-sgRNAFE(RA3up11)-HDV-HDV-gRNAFE(URdown12)-pTet-On3G-CKan]	BY4741	S2C		This study
YIT15212	YIT15212	pTet-On3G-nCas9(D10A)-tADH1-LEU2-HO(PflFI-cut@HO) ChrIV555kb::RA3 ChrIV602kb::UR pol32Δ::NatMX [pTet-On3G-sgRNAFE(RA3up11)-HDV-HDV-gRNAFE(URdown12)-pTet-On3G-CKan]	BY4741	S2C		This study
YIT15213	YIT15213	pTet-On3G-nCas9(D10A)-tADH1-LEU2-HO(PflFI-cut@HO) ChrIV555kb::RA3 ChrIV602kb::UR rad52Δ::NatMX [pTet-On3G-sgRNAFE(RA3up11)-HDV-HDV-gRNAFE(URdown12)-pTet-On3G-CKan]	BY4741	S2C		This study
YIT15214	YIT15214	pTet-On3G-nCas9(D10A)-tADH1-LEU2-HO(PflFI-cut@HO) ChrIV555kb::RA3 ChrIV602kb::UR rad54Δ::NatMX [pTet-On3G-sgRNAFE(RA3up11)-HDV-HDV-gRNAFE(URdown12)-pTet-On3G-Ckan]	BY4741	S2C		This study
YIT15215	YIT15215	pTet-On3G-nCas9(D10A)-tADH1-LEU2-HO(PflFI-cut@HO) ChrIV555kb::RA3 ChrIV602kb::UR rdh54Δ::NatMX [pTet-On3G-sgRNAFE(RA3up11)-HDV-HDV-gRNAFE(URdown12)-pTet-On3G-Ckan]	BY4741	S2C		This study
YIT15216	YIT15216	pTet-On3G-nCas9(D10A)-tADH1-LEU2-HO(PflFI-cut@HO) ChrIV555kb::RA3 ChrIV602kb::UR rad55Δ::NatMX [pTet-On3G-sgRNAFE(RA3up11)-HDV-HDV-gRNAFE(URdown12)-pTet-On3G-Ckan]	BY4741	S2C		This study
YIT15217	YIT15217	pTet-On3G-nCas9(D10A)-tADH1-LEU2-HO(PflFI-cut@HO) ChrIV555kb::RA3 ChrIV602kb::UR rad57Δ::NatMX [pTet-On3G-sgRNAFE(RA3up11)-HDV-HDV-gRNAFE(URdown12)-pTet-On3G-Ckan]	BY4741	S2C		This study
YIT15218	YIT15218	pTet-On3G-nCas9(D10A)-tADH1-LEU2-HO(PflFI-cut@HO) ChrIV555kb::RA3 ChrIV602kb::UR rad59Δ::NatMX [pTet-On3G-sgRNAFE(RA3up11)-HDV-HDV-gRNAFE(URdown12)-pTet-On3G-Ckan]	BY4741	S2C		This study
YIT15219	YIT15219	pTet-On3G-nCas9(D10A)-tADH1-LEU2-HO(PflFI-cut@HO) ChrIV555kb::RA3 ChrIV602kb::UR dnl4Δ::NatMX [pTet-On3G-sgRNAFE(RA3up11)-HDV-HDV-gRNAFE(URdown12)-pTet-On3G-Ckan]	BY4741	S2C		This study
YIT15220	YIT15220	pTet-On3G-nCas9(D10A)-tADH1-LEU2-HO(PflFI-cut@HO) ChrIV555kb::RA3 ChrIV602kb::UR rad10Δ::NatMX [pTet-On3G-sgRNAFE(RA3up11)-HDV-HDV-gRNAFE(URdown12)-pTet-On3G-Ckan]	BY4741	S2C		This study
YIT15221	YIT15221	pTet-On3G-nCas9(D10A)-tADH1-LEU2-HO(PflFI-cut@HO) ChrIV555kb::RA3 ChrIV602kb::UR msh2Δ::NatMX [pTet-On3G-sgRNAFE(RA3up11)-HDV-HDV-gRNAFE(URdown12)-pTet-On3G-Ckan]	BY4741	S2C		This study
YIT15222	YIT15222	pTet-On3G-nCas9(D10A)-tADH1-LEU2-HO(PflFI-cut@HO) ChrIV555kb::RA3 ChrIV602kb::UR slx4Δ::NatMX [pTet-On3G-sgRNAFE(RA3up11)-HDV-HDV-gRNAFE(URdown12)-pTet-On3G-Ckan]	BY4741	S2C		This study
YIT15223	YIT15223	pTet-On3G-nCas9(D10A)-tADH1-LEU2-HO(PflFI-cut@HO) ChrIV555kb::RA3 ChrIV602kb::UR saw1Δ::NatMX [pTet-On3G-sgRNAFE(RA3up11)-HDV-HDV-gRNAFE(URdown12)-pTet-On3G-Ckan]	BY4741	S2C		This study
YIT15224	YIT15224	pTet-On3G-nCas9(D10A)-tADH1-LEU2-HO(PflFI-cut@HO) ChrIV555kb::RA3 ChrIV602kb::UR mus81Δ::HphMX [pTet-On3G-sgRNAFE(RA3up11)-HDV-HDV-gRNAFE(URdown12)-pTet-On3G-CKan]	BY4741	S2C		This study
YIT15225	YIT15225	pTet-On3G-nCas9(D10A)-tADH1-LEU2-HO(PflFI-cut@HO) ChrIV555kb::RA3 ChrIV602kb::UR mms4Δ::HphMX [pTet-On3G-sgRNAFE(RA3up11)-HDV-HDV-gRNAFE(URdown12)-pTet-On3G-CKan]	BY4741	S2C		This study
YIT11307	YIT11307	pTet-On3G-nCas9(D10A)-tADH1-LEU2-HO(PflFI-cut@HO) ChrIV555kb::RA3 ChrIV602kb::UR ars418Δ ars419Δ [pTet-On3G-sgRNAFE(RA3up10)-HDV-HDV-gRNAFE(URdown12)-pTet-On3G-CKan]	BY4741	3A, 3B, 3C		This study
YIT14057	YIT14057	pTet-On3G-nCas9(D10A)-tADH1-LEU2-HO(PflFI-cut@HO) ChrIV555kb::RA3 ChrIV602kb::UR ars418Δ ars419Δ ChrIV592kb::ARS305 [pTet-On3G-sgRNAFE(RA3up10)-HDV-HDV-gRNAFE(URdown12)-pTet-On3G-CKan]	BY4741	3B		This study
YIT14058	YIT14058	pTet-On3G-nCas9(D10A)-tADH1-LEU2-HO(PflFI-cut@HO) ChrIV555kb::RA3 ChrIV602kb::UR ars418Δ ars419Δ ChrIV611kb::ARS305 [pTet-On3G-sgRNAFE(RA3up10)-HDV-HDV-gRNAFE(URdown12)-pTet-On3G-CKan]	BY4741	3B		This study
YIT11309	YIT11309	pTet-On3G-nCas9(D10A)-tADH1-LEU2-HO(PflFI-cut@HO) ChrIV555kb::RA3 ChrIV602kb::UR ars418Δ ars419Δ rad1Δ::NatMX [pTet-On3G-sgRNAFE(RA3up10)-HDV-HDV-gRNAFE(URdown12)-pTet-On3G-CKan]	BY4741	3C		This study
YIT11311	YIT11311	pTet-On3G-nCas9(D10A)-tADH1-LEU2-HO(PflFI-cut@HO) ChrIV555kb::RA3 ChrIV602kb::UR ars418Δ ars419Δ msh3Δ::NatMX [pTet-On3G-sgRNAFE(RA3up10)-HDV-HDV-gRNAFE(URdown12)-pTet-On3G-CKan]	BY4741	3C		This study
YIT11313	YIT11313	pTet-On3G-nCas9(D10A)-tADH1-LEU2-HO(PflFI-cut@HO) ChrIV555kb::RA3 ChrIV602kb::UR ars418Δ ars419Δ rad51Δ::NatMX [pTet-On3G-sgRNAFE(RA3up10)-HDV-HDV-gRNAFE(URdown12)-pTet-On3G-CKan]	BY4741	3C		This study
YIT11315	YIT11315	pTet-On3G-nCas9(D10A)-tADH1-LEU2-HO(PflFI-cut@HO) ChrIV555kb::RA3 ChrIV602kb::UR ars418Δ ars419Δ pol32Δ::NatMX [pTet-On3G-sgRNAFE(RA3up10)-HDV-HDV-gRNAFE(URdown12)-pTet-On3G-CKan]	BY4741	3C		This study
YIT11317	YIT11317	pTet-On3G-nCas9(D10A)-tADH1-LEU2-HO(PflFI-cut@HO) ChrIV555kb::RA3 ChrIV602kb::UR ars418Δ ars419Δ rad52Δ::NatMX [pTet-On3G-sgRNAFE(RA3up10)-HDV-HDV-gRNAFE(URdown12)-pTet-On3G-CKan]	BY4741	3C		This study
YIT12282	YIT12282	pTet-On3G-nCas9(D10A)-tADH1-LEU2-HO(PflFI-cut@HO) ChrIV555kb::RA3 ChrIV602kb::UR rnh201Δ::KanMX	BY4741	3D, S3A, S3B		This study
YIT12127	YIT12127	pTet-On3G-nCas9(D10A)-tADH1-LEU2-HO(PflFI-cut@HO) ChrIV555kb::RA3 ChrIV602kb::UR pol2(M644G) rnh201Δ::KanMX	BY4741	3D, S3A, S3B		This study
YIT12128	YIT12128	pTet-On3G-nCas9(D10A)-tADH1-LEU2-HO(PflFI-cut@HO) ChrIV555kb::RA3 ChrIV602kb::UR pol3(L612G) rnh201Δ::KanMX	BY4741	3D, S3A, S3B		This study
YIT12283	YIT12283	pTet-On3G-nCas9(D10A)-tADH1-LEU2-HO(PflFI-cut@HO) ChrIV555kb::RA3 ChrIV602kb::UR ars418Δ ars419Δ rnh201Δ::KanMX	BY4741	3E		This study
YIT12230	YIT12230	pTet-On3G-nCas9(D10A)-tADH1-LEU2-HO(PflFI-cut@HO) ChrIV555kb::RA3 ChrIV602kb::UR ars418Δ ars419Δ pol2(M644G) rnh201Δ::KanMX	BY4741	3E		This study
YIT12231	YIT12231	pTet-On3G-nCas9(D10A)-tADH1-LEU2-HO(PflFI-cut@HO) ChrIV555kb::RA3 ChrIV602kb::UR ars418Δ ars419Δ pol3(L612G) rnh201Δ::KanMX	BY4741	3E		This study
BY4741	YIT5001	his3Δ1 leu2Δ0 met15Δ0 ura3Δ0	BY4741	S3C		Brachmann et al., 1998[S1]
YIT11289	YIT11289	pTet-On3G-nCas9(D10A)-tADH1-LEU2-HO(PflFI-cut@HO) ChrIV555kb::RA3 ChrIV602kbΔ ChrIV650kb::UR+gRNA-target ars421Δ [pTet-On3G-sgRNAFE(RA3up11)-HDV-HDV-gRNAFE(URdown11)-pTet-On3G-CKan]	BY4741	4A, S3D, S3E	RA3-UR distance = 95 kb	This study
YIT11071	YIT11071	pTet-On3G-nCas9(D10A)-tADH1-LEU2-HO(PflFI-cut@HO) ChrIV555kb::RA3 ChrIV602kbΔ ChrIV743kb::UR+gRNA-target [pTet-On3G-sgRNAFE(RA3up11)-HDV-HDV-gRNAFE(URdown11)-pTet-On3G-CKan]	BY4741	4A, S3D, S3E	RA3-UR distance = 188 kb	This study
YIT15241	YIT15241	pTet-On3G-nCas9(D10A)-tADH1-LEU2-HO(PflFI-cut@HO) ChrIV555kb::RA3 ChrIV602kbΔ ChrIV777kb::UR+gRNA-target [pTet-On3G-sgRNAFE(RA3up11)-HDV-HDV-gRNAFE(URdown11)-pTet-On3G-CKan]	BY4741	4A, S3D, S3E	RA3-UR distance = 223 kb	This study
YIT15242	YIT15242	pTet-On3G-nCas9(D10A)-tADH1-LEU2-HO(PflFI-cut@HO) ChrIV555kb::RA3 ChrIV602kbΔ ChrIV818kb::UR+gRNA-target [pTet-On3G-sgRNAFE(RA3up11)-HDV-HDV-gRNAFE(URdown11)-pTet-On3G-CKan]	BY4741	4A, S3D, S3E	RA3-UR distance = 264 kb	This study
YIT11268	YIT11268	pTet-On3G-nCas9(D10A)-tADH1-LEU2-HO(PflFI-cut@HO) ChrIV555kb::RA3 ChrIV602kbΔ ChrIV850kb::UR+gRNA-target [pTet-On3G-sgRNAFE(RA3up11)-HDV-HDV-gRNAFE(URdown11)-pTet-On3G-CKan]	BY4741	4A, S3D, S3E	RA3-UR distance = 295 kb	This study
YIT15247	YIT15247	pTet-On3G-nCas9(D10A)-tADH1-LEU2-HO(PflFI-cut@HO) ChrIV555kb::RA3 ChrIV602kbΔ ChrIV939kb::UR+gRNA-target [pTet-On3G-sgRNAFE(RA3up11)-HDV-HDV-gRNAFE(URdown11)-pTet-On3G-CKan]	BY4741	4A, S3D, S3E	RA3-UR distance = 384 kb	This study
YIT11411	YIT11411	pTet-On3G-nCas9(D10A)-tADH1-LEU2-HO(PflFI-cut@HO) ChrIV555kb::RA3 ChrIV602kbΔ ChrIV1053kb::UR+gRNA-target [pTet-On3G-sgRNAFE(RA3up11)-HDV-HDV-gRNAFE(URdown11)-pTet-On3G-CKan]	BY4741	4A, 4B, 4C, 4D, S3D, S3E	RA3-UR distance = 498 kb	This study
YIT15243	YIT15243	pTet-On3G-nCas9(D10A)-tADH1-LEU2-HO(PflFI-cut@HO) ChrIV555kb::RA3 ChrIV602kbΔ ChrIV1072kb::UR+gRNA-target [pTet-On3G-sgRNAFE(RA3up11)-HDV-HDV-gRNAFE(URdown11)-pTet-On3G-CKan]	BY4741	4A, S3D, S3E	RA3-UR distance = 518 kb	This study
YIT15248	YIT15248	pTet-On3G-nCas9(D10A)-tADH1-LEU2-HO(PflFI-cut@HO) ChrIV555kb::RA3 ChrIV602kbΔ ChrIV1079kb::UR+gRNA-target [pTet-On3G-sgRNAFE(RA3up11)-HDV-HDV-gRNAFE(URdown11)-pTet-On3G-CKan]	BY4741	4A, S3D, S3E	RA3-UR distance = 524 kb	This study
YIT11414	YIT11414	pTet-On3G-nCas9(D10A)-tADH1-LEU2-HO(PflFI-cut@HO) ChrIV555kb::RA3 ChrIV602kbΔ ChrIV1303kb::UR+gRNA-target [pTet-On3G-sgRNAFE(RA3up11)-HDV-HDV-gRNAFE(URdown11)-pTet-On3G-CKan]	BY4741	4A, 4B, 4C, 4D, S3D, S3E	RA3-UR distance = 747 kb	This study
YIT15240	YIT15240	pTet-On3G-nCas9(D10A)-tADH1-LEU2-HO(PflFI-cut@HO) ChrIV555kb::RA3 ChrIV602kbΔ ChrIV1322kb::UR+gRNA-target [pTet-On3G-sgRNAFE(RA3up11)-HDV-HDV-gRNAFE(URdown11)-pTet-On3G-CKan]	BY4741	4A, S3D, S3E	RA3-UR distance = 768 kb	This study
YIT15244	YIT15244	pTet-On3G-nCas9(D10A)-tADH1-LEU2-HO(PflFI-cut@HO) ChrIV555kb::RA3 ChrIV602kbΔ ChrIV1371kb::UR+gRNA-target [pTet-On3G-sgRNAFE(RA3up11)-HDV-HDV-gRNAFE(URdown11)-pTet-On3G-CKan]	BY4741	4A, S3D, S3E	RA3-UR distance = 817 kb	This study
YIT15245	YIT15245	pTet-On3G-nCas9(D10A)-tADH1-LEU2-HO(PflFI-cut@HO) ChrIV555kb::RA3 ChrIV602kbΔ ChrIV1418kb::UR+gRNA-target [pTet-On3G-sgRNAFE(RA3up11)-HDV-HDV-gRNAFE(URdown11)-pTet-On3G-CKan]	BY4741	4A, S3D, S3E	RA3-UR distance = 862 kb	This study
YIT11588	YIT11588	pTet-On3G-nCas9(D10A)-tADH1-LEU2-HO(PflFI-cut@HO) ChrIV555kb::RA3 ChrIV602kbΔ ChrIV1506kb::UR+gRNA-target [pTet-On3G-sgRNAFE(RA3up11)-HDV-HDV-gRNAFE(URdown11)-pTet-On3G-CKan]	BY4741	4A, 4B, 4C, 4D, S3D, S3E	RA3-UR distance = 951 kb	This study
YIT11590	YIT11590	pTet-On3G-nCas9(D10A)-tADH1-LEU2-HO(PflFI-cut@HO) ChrIV555kb::RA3 ChrIV602kbΔ ChrIV1526kb::UR+gRNA-target [pTet-On3G-sgRNAFE(RA3up11)-HDV-HDV-gRNAFE(URdown11)-pTet-On3G-CKan]	BY4741	4A, 4B, 4C, 4D, S3D, S3E	RA3-UR distance = 970 kb	This study
YIT11717	YIT11717	pTet-On3G-nCas9(D10A)-tADH1-LEU2-HO [pTet-On3G-sgRNAFE(YDRWTy1-4_up4)-HDV-HDV-gRNAFE(YDRWTy1-5_down1)-pTet-On3G-CKan]	BY4741	S5A, S5B, S5C		This study
YIT16358	YIT16358	pTet-On3G-nCas9(D10A)-tADH1-LEU2-HO msh6Δ::NatMX [pTet-On3G-sgRNAFE(YDRWdelta25_up4)-HDV-HDV-gRNAFE(YDRWdelta26_down2)-pTet-On3G-CKan]	BY4741	S5A, S5B, S5C		This study
YIT16362	YIT16362	pTet-On3G-nCas9(D10A)-tADH1-LEU2-HO sgs1Δ::NatMX [pTet-On3G-sgRNAFE(YDRWTy1-4_up4)-HDV-HDV-gRNAFE(YDRWTy1-5_down1)-pTet-On3G-CKan]	BY4741	S5A, S5B, S5C		This study
YIT16365	YIT16365	pTet-On3G-nCas9(D10A)-tADH1-LEU2-HO top3Δ::NatMX [pTet-On3G-sgRNAFE(YDRWTy1-4_up4)-HDV-HDV-gRNAFE(YDRWTy1-5_down1)-pTet-On3G-CKan]	BY4741	S5A, S5B, S5C		This study
YIT11715	YIT11715	pTet-On3G-nCas9(D10A)-tADH1-LEU2-HO [pTet-On3G-sgRNAFE(YDRWdelta25_up4)-HDV-HDV-gRNAFE(YDRWdelta26_down2)-pTet-On3G-CKan]	BY4741	S5A, S5D		This study
YIT16358	YIT16358	pTet-On3G-nCas9(D10A)-tADH1-LEU2-HO msh6Δ::NatMX [pTet-On3G-sgRNAFE(YDRWdelta25_up4)-HDV-HDV-gRNAFE(YDRWdelta26_down2)-pTet-On3G-CKan]	BY4741	S5A, S5D		This study
YIT16361	YIT16361	pTet-On3G-nCas9(D10A)-tADH1-LEU2-HO sgs1Δ::NatMX [pTet-On3G-sgRNAFE(YDRWdelta25_up4)-HDV-HDV-gRNAFE(YDRWdelta26_down2)-pTet-On3G-CKan]	BY4741	S5A, S5D		This study
YIT16364	YIT16364	pTet-On3G-nCas9(D10A)-tADH1-LEU2-HO top3Δ::NatMX [pTet-On3G-sgRNAFE(YDRWdelta25_up4)-HDV-HDV-gRNAFE(YDRWdelta26_down2)-pTet-On3G-CKan]	BY4741	S5A, S5D		This study
YIT11641	YIT11641	pTet-On3G-nCas9(D10A)-tADH1-LEU2-HO(PflFI-cut@HO) ChrIV555kbΔ ChrIV602kbΔ ChrVI192kb::gRNA-target+RA3 ChrVI205kb::UR+gRNA-target [pTet-On3G-sgRNAFE(TEF1)-HDV-Ckan]	BY4741	5B		This study
YIT11642	YIT11642	pTet-On3G-nCas9(D10A)-tADH1-LEU2-HO(PflFI-cut@HO) ChrIV555kbΔ ChrIV602kbΔ ChrVI192kb::gRNA-target+RA3 ChrVI205kb::UR+gRNA-target [pTet-On3G-sgRNAFE(RA3up10)-HDV-HDV-gRNAFE(URdown12)-pTet-On3G-CKan]	BY4741	5B, 5C, 5E		This study
YIT11643	YIT11643	pTet-On3G-nCas9(D10A)-tADH1-LEU2-HO(PflFI-cut@HO) ChrIV555kbΔ ChrIV602kbΔ ChrVI192kb::gRNA-target+RA3 ChrVI205kb::UR+gRNA-target [pTet-On3G-sgRNAFE(RA3up11)-HDV-HDV-gRNAFE(URdown11)-pTet-On3G-CKan]	BY4741	5B		This study
YIT16382	YIT16382	pTet-On3G-nCas9(D10A)-tADH1-LEU2-HO(PflFI-cut@HO) ChrIV545kbD0 ChrIV592kbD0 ChrVI192kb::RA3+target ChrVI205kb::UR+target ARS607up::pNOP1-NOP1(aa1-90)-ymNeonGreen-tADH1-HphMX [pTet-On3G-sgRNAFE(RA3up10)-HDV-HDV-gRNAFE(URdown12)-pTet-On3G-CKan]	BY4741	S6B, S6C, S6D		This study
YIT11291	YIT11291	pTet-On3G-nCas9(D10A)-tADH1-LEU2-HO ChrIV555kb::gRNA-target+A3(Half) ChrIV602kb::UR(Half)+gRNA-target [pTet-On3G-sgRNAFE(TEF1)-HDV-Ckan]	BY4741	S7C		This study
YIT11292	YIT11292	pTet-On3G-nCas9(D10A)-tADH1-LEU2-HO ChrIV555kb::gRNA-target+A3(Half) ChrIV602kb::UR(Half)+gRNA-target [pTet-On3G-sgRNAFE(RA3up11)-HDV-HDV-gRNAFE(URdown11)-pTet-On3G-CKan]	BY4741	S7C		This study
YIT12447	YIT12447	pTet-On3G-nCas9(D10A)-tADH1-LEU2-HO ChrIV555kb::gRNA-target+A3(Half) ChrIV602kb::UR(Half)+gRNA-target YIpTet-On3G-sgRNAFE(RA3up11)-HDV-HDV-gRNAFE(URdown11)-pTet-On3G-HIS3-X2(XbaI-cut@X2) [YCp-kanMX]	BY4741	S7C		This study
YIT12448	YIT12448	pTet-On3G-nCas9(D10A)-tADH1-LEU2-HO ChrIV555kb::gRNA-target+A3(Half) ChrIV602kb::UR(Half)+gRNA-target YIpTet-On3G-sgRNAFE(RA3up11)-HDV-HDV-gRNAFE(URdown11)-pTet-On3G-HIS3-X2(XbaI-cut@X2) [YCp-kanMX-RA]	BY4741	S7D		This study
YIT12449	YIT12449	pTet-On3G-nCas9(D10A)-tADH1-LEU2-HO ChrIV555kb::gRNA-target+A3(Half) ChrIV602kb::UR(Half)+gRNA-target YIpTet-On3G-sgRNAFE(RA3up11)-HDV-HDV-gRNAFE(URdown11)-pTet-On3G-HIS3-X2(XbaI-cut@X2) [YCp-kanMX-up11-RA-down11]	BY4741	S7D		This study
YIT12450	YIT12450	pTet-On3G-nCas9(D10A)-tADH1-LEU2-HO ChrIV555kb::gRNA-target+A3(Half) ChrIV602kb::UR(Half)+gRNA-target YIpTet-On3G-sgRNAFE(RA3up11)-HDV-HDV-gRNAFE(URdown11)-pTet-On3G-HIS3-X2(XbaI-cut@X2) [YCp-kanMX-up11(NAA)-RA-down11(NAA)]	BY4741	S7D		This study
YIT12451	YIT12451	pTet-On3G-nCas9(D10A)-tADH1-LEU2-HO ChrIV555kb::gRNA-target+A3(Half) ChrIV602kb::UR(Half)+gRNA-target YIpTet-On3G-sgRNAFE(RA3up11)-HDV-HDV-gRNAFE(URdown11)-pTet-On3G-HIS3-X2(XbaI-cut@X2) [YCp-kanMX-down11-RA-up11]	BY4741	S7D		This study
YIT12452	YIT12452	pTet-On3G-nCas9(D10A)-tADH1-LEU2-HO ChrIV555kb::gRNA-target+A3(Half) ChrIV602kb::UR(Half)+gRNA-target YIpTet-On3G-sgRNAFE(RA3up11)-HDV-HDV-gRNAFE(URdown11)-pTet-On3G-HIS3-X2(XbaI-cut@X2) [YCp-kanMX-down11(NAA)-RA-up11(NAA)]	BY4741	S7D		This study
YIT12019	YIT12019	pTet-On3G-nCas9(D10A)-tADH1-LEU2-HO ChrIV555kb::gRNA-target+A3(Half) ChrIV602kb::UR(Half)+gRNA-target YIpTet-On3G-sgRNAFE(RA3up11)-HDV-HDV-gRNAFE(URdown11)-pTet-On3G-HIS3-X2(XbaI-cut@X2) [YEp-kanMX]	BY4741	S7D		This study
YIT12020	YIT12020	pTet-On3G-nCas9(D10A)-tADH1-LEU2-HO ChrIV555kb::gRNA-target+A3(Half) ChrIV602kb::UR(Half)+gRNA-target YIpTet-On3G-sgRNAFE(RA3up11)-HDV-HDV-gRNAFE(URdown11)-pTet-On3G-HIS3-X2(XbaI-cut@X2) [YEp-kanMX-RA]	BY4741	S7D		This study
YIT12021	YIT12021	pTet-On3G-nCas9(D10A)-tADH1-LEU2-HO ChrIV555kb::gRNA-target+A3(Half) ChrIV602kb::UR(Half)+gRNA-target YIpTet-On3G-sgRNAFE(RA3up11)-HDV-HDV-gRNAFE(URdown11)-pTet-On3G-HIS3-X2(XbaI-cut@X2) [YEp-kanMX-up11-RA-down11]	BY4741	S7D		This study
YIT12022	YIT12022	pTet-On3G-nCas9(D10A)-tADH1-LEU2-HO ChrIV555kb::gRNA-target+A3(Half) ChrIV602kb::UR(Half)+gRNA-target YIpTet-On3G-sgRNAFE(RA3up11)-HDV-HDV-gRNAFE(URdown11)-pTet-On3G-HIS3-X2(XbaI-cut@X2) [YEp-kanMX-up11(NAA)-RA-down11(NAA)]	BY4741	S7D		This study
YIT12023	YIT12023	pTet-On3G-nCas9(D10A)-tADH1-LEU2-HO ChrIV555kb::gRNA-target+A3(Half) ChrIV602kb::UR(Half)+gRNA-target YIpTet-On3G-sgRNAFE(RA3up11)-HDV-HDV-gRNAFE(URdown11)-pTet-On3G-HIS3-X2(XbaI-cut@X2) [YEp-2u-kanMX-down11-RA-up11]	BY4741	S7D		This study
YIT12024	YIT12024	pTet-On3G-nCas9(D10A)-tADH1-LEU2-HO ChrIV555kb::gRNA-target+A3(Half) ChrIV602kb::UR(Half)+gRNA-target YIpTet-On3G-sgRNAFE(RA3up11)-HDV-HDV-gRNAFE(URdown11)-pTet-On3G-HIS3-X2(XbaI-cut@X2) [YEp-kanMX-down11(NAA)-RA-up11(NAA)]	BY4741	S7D		This study
YIT11645	YIT11645	pTet-On3G-nCas9(D10A)-tADH1-LEU2-HO(PflFI-cut@HO) ChrIV555kbΔ ChrIV602kbΔ ChrVI192kb::gRNA-target+A3(Half) ChrVI205kb::UR(Half)+gRNA-target [pTet-On3G-sgRNAFE(TEF1)-HDV-Ckan]	BY4741	6B		This study
YIT15239	YIT15239	pTet-On3G-nCas9(D10A)-tADH1-LEU2-HO(PflFI-cut@HO) ChrIV555kbΔ ChrIV602kbΔ ChrVI192kb::gRNA-target+A3(Half) ChrVI205kb::UR(Half)+gRNA-target [pTet-On3G-sgRNAFE(RA3up10)-HDV-HDV-gRNAFE(URdown12)-pTet-On3G-CKan]	BY4741	6B		This study
YIT15249	YIT15249	pTet-On3G-nCas9(D10A)-tADH1-LEU2-HO(PflFI-cut@HO) ChrIV555kbΔ ChrIV602kbΔ ChrVI192kb::gRNA-target+A3(Half) ChrVI205kb::UR(Half)+gRNA-target YIpTet-On3G-sgRNAFE(RA3up10)-HDV-HDV-gRNAFE(URdown12)-pTet-On3G-HIS3-X2(XbaI-cut@X2) [YEp-kanMX]	BY4741	6D		This study
YIT15250	YIT15250	pTet-On3G-nCas9(D10A)-tADH1-LEU2-HO(PflFI-cut@HO) ChrIV555kbΔ ChrIV602kbΔ ChrVI192kb::gRNA-target+A3(Half) ChrVI205kb::UR(Half)+gRNA-target YIpTet-On3G-sgRNAFE(RA3up10)-HDV-HDV-gRNAFE(URdown12)-pTet-On3G-HIS3-X2(XbaI-cut@X2) [YEp-kanMX-longRA]	BY4741	6D		This study
YIT13850	YIT13850	pTet-On3G-nCas9(D10A)-tADH1-LEU2-HO(PflFI-cut@HO) ChrIV555kbΔ ChrIV602kbΔ ChrVI192kb::gRNA-target+A3(Half) ChrVI205kb::UR(Half)+gRNA-target YIpTet-On3G-sgRNAFE(RA3up10)-HDV-HDV-gRNAFE(URdown12)-pTet-On3G-HIS3-X2(XbaI-cut@X2) [YEp-kanMX-up10-longRA-down12]	BY4741	6D, 6E		This study
YIT15251	YIT15251	pTet-On3G-nCas9(D10A)-tADH1-LEU2-HO(PflFI-cut@HO) ChrIV555kbΔ ChrIV602kbΔ ChrVI192kb::gRNA-target+A3(Half) ChrVI205kb::UR(Half)+gRNA-target YIpTet-On3G-sgRNAFE(RA3up10)-HDV-HDV-gRNAFE(URdown12)-pTet-On3G-HIS3-X2(XbaI-cut@X2) [YEp-kanMX-up10(NAA)-longRA-down12(NAA)]	BY4741	6D		This study
YIT13851	YIT13851	pTet-On3G-nCas9(D10A)-tADH1-LEU2-HO(PflFI-cut@HO) ChrIV555kbΔ ChrIV602kbΔ ChrVI192kb::gRNA-target+A3(Half) ChrVI205kb::UR(Half)+gRNA-target YIpTet-On3G-sgRNAFE(RA3up10)-HDV-HDV-gRNAFE(URdown12)-pTet-On3G-HIS3-X2(XbaI-cut@X2) [YEp-kanMX-down12-longRA-up10]	BY4741	6D		This study
YIT15252	YIT15252	pTet-On3G-nCas9(D10A)-tADH1-LEU2-HO(PflFI-cut@HO) ChrIV555kbΔ ChrIV602kbΔ ChrVI192kb::gRNA-target+A3(Half) ChrVI205kb::UR(Half)+gRNA-target YIpTet-On3G-sgRNAFE(RA3up10)-HDV-HDV-gRNAFE(URdown12)-pTet-On3G-HIS3-X2(XbaI-cut@X2) [YEp-kanMX-down12(NAA)-longRA-up10(NAA)]	BY4741	6D		This study
YIT16437	YIT16437	pTet-On3G-nCas9(D10A)-tADH1-LEU2-HO YIpTet-On3G-sgRNAFE(ChrVI_up2)-HDV-HDV-gRNAFE(ChrVI_down3)-pTet-On3G-HIS3-X2(XbaI-cut@X2) [YEp-kanMX-ChrVI_up2-splint-ChrVI_down3]	BY4741	6G, 6H		This study
YIT16438	YIT16438	pTet-On3G-nCas9(D10A)-tADH1-LEU2-HO YIpTet-On3G-sgRNAFE(ChrVI_up2)-HDV-HDV-gRNAFE(ChrVI_down3)-pTet-On3G-HIS3-X2(XbaI-cut@X2) [YEp-kanMX-ChrVI_down3-splint-ChrVI_up2]	BY4741	6G, 6H		This study
YIT16439	YIT16439	pTet-On3G-nCas9(D10A)-tADH1-LEU2-HO YIpTet-On3G-sgRNAFE(ChrVI_up3)-HDV-HDV-gRNAFE(ChrVI_down4)-pTet-On3G-HIS3-X2(XbaI-cut@X2) [YEp-kanMX-ChrVI_up3-splint-ChrVI_down4]	BY4741	6G, 6H		This study
YIT16440	YIT16440	pTet-On3G-nCas9(D10A)-tADH1-LEU2-HO YIpTet-On3G-sgRNAFE(ChrVI_up3)-HDV-HDV-gRNAFE(ChrVI_down4)-pTet-On3G-HIS3-X2(XbaI-cut@X2) [YEp-kanMX-ChrVI_down4-splint-ChrVI_up3]	BY4741	6G, 6H		This study
Literature cited
[S1] Brachmann, C.B., Davies, A., Cost, G.J., Caputo, E., Li, J., Hieter, P., and Boeke, J.D. (1998). Designer deletion strains derived from Saccharomyces cerevisiae S288C: a useful set of strains and plasmids for PCR-mediated gene disruption and other applications. Yeast 14, 115–132. https://doi.org/10.1002/(SICI)1097-0061(19980130)14:2<115::AID-YEA204>3.0.CO;2-2
