# Supplementary material for: Strategic targeting of Cas9 nickase induces large segmental duplications
Source: Cell Genom. 2024 Jul 24;4(8):100610. doi: 10.1016/j.xgen.2024.100610 (PMC11406185; doi:10.1016/j.xgen.2024.100610)
Supplement: Table S2. Plasmids used in this study, related to STAR Methods and Figures 1–7, S2, S3, and S5–S7 [file mmc3.xlsx]

## Sheet: Table S2
Table S2. Plasmids used in this study, related to STAR Methods and Figures 1–7, S2, S3, and S5–S7
Plasmid number	Plasmid name	Relevant figures	Usage	Reference
22-66	pTet-On3G-nCas9(D10A)-tADH1-LEU2-HO	1A	to integrate the nCas9 expression system into HO region	This study
1-12	YIplac211	1A	as a PCR template to obtain RA3 fragment or UR fragment	Gietz & Sugino, 1988[S2]
20-53	pGAL1-yenAsCas12a-tADH1-pGAL1-tRNA(Gly)-HindIII-AsCpf1gRNA(gRNA4_ChrIV545kb)-U4AU4-HDV-tCYC1-CU	1A, S7A	to knock-in RA3 fragment into ChrIV 555 kb (also used to knock-in the A3(Half) fragment)	This study
21-35	pGAL1-Cas9-tADH1-pGAL1-sgRNAFE(ChrIV592kb-2)-HDV-tCYC1-CU	1A, S7A	to knock-in UR fragment into ChrIV 602 kb (also used to knock-in the UR(Half) fragment)	This study
24-61	pTet-On3G-sgRNAFE(TEF1)-HDV-Ckan	1C, 1E	to induce nick at TEF1	This study
24-63	pTet-On3G-sgRNAFE(RA3up9)-Ckan	1C	to induce nick upstream of RA3	This study
24-64	pTet-On3G-sgRNAFE(RA3up10)-Ckan	1C	to induce nick upstream of RA3	This study
24-65	pTet-On3G-sgRNAFE(RA3up11)-Ckan	1C	to induce nick upstream of RA3	This study
24-66	pTet-On3G-sgRNAFE(RA3up12)-Ckan	1C	to induce nick upstream of RA3	This study
24-67	pTet-On3G-sgRNAFE(URdown9)-Ckan	1C	to induce nick downstream of UR	This study
24-68	pTet-On3G-sgRNAFE(URdown10)-Ckan	1C	to induce nick downstream of UR	This study
24-69	pTet-On3G-sgRNAFE(URdown11)-Ckan	1C	to induce nick downstream of UR	This study
24-70	pTet-On3G-sgRNAFE(URdown12)-Ckan	1C	to induce nick downstream of UR	This study
25-51	pTet-On3G-sgRNAFE(RA3up10)-pTet-On3G-Ckan-gRNAFE(URdown12)	1C, 1E, 2A, S2B, 3A, 3B, 3C, 5B	to induce nick upstream of RA3 and downstream of UR	This study
27-47	YCp-RAD1upLong-natMX-RAD1downLong	2A, S2C, 3C	for gene disruption	This study
38-7	YCp-RAD10up-natMX-RAD10down	2A, S2C	for gene disruption	This study
38-8	YCp-MSH2up-natMX-MSH2down	2A, S2C	for gene disruption	This study
27-48	YCp-MSH3upLong-natMX-MSH3downLong	2A, S2C, 3C	for gene disruption	This study
38-9	YCp-SLX4up-natMX-SLX4down	2A, S2C	for gene disruption	This study
38-10	YCp-SAW1up-natMX-SAW1down	2A, S2C	for gene disruption	This study
27-51	YCp-RAD52upLong-NatMX-RAD52downLong	2A, 2B, S2C, 3C	for gene disruption	This study
38-5	YCp-RAD59up-natMX-RAD59down	2A, S2C	for gene disruption	This study
27-49	YCp-RAD51upLong-natMX-RAD51downLong	2A, S2C, 3C	for gene disruption	This study
38-1	YCp-RAD54up-natMX-RAD54down	2A, S2C	for gene disruption	This study
38-2	YCp-RDH54up-natMX-RDH54down	2A, S2C	for gene disruption	This study
38-3	YCp-RAD55up-natMX-RAD55down	2A, S2C	for gene disruption	This study
38-4	YCp-RAD57up-natMX-RAD57down	2A, S2C	for gene disruption	This study
27-50	YCp-POL32upLong-natMX-POL32downLong	2A, S2C, 3C	for gene disruption	This study
38-6	YCp-DNL4up-natMX-DNL4down	2A, S2C	for gene disruption	This study
38-11	YCp-MUS81up-HphMX-MUS81down	2A, S2C	for gene disruption	This study
38-12	YCp-MMS4up-HphMX-MMS4down	2A, S2C	for gene disruption	This study
41-68	YIpHIS-pCUP2-RAD52(WT)-FLAG-tADH1-X2	2B	to integrate pCUP2-RAD52 function-separation allele into X-2 safe harbor	This study
41-69	YIpHIS-pCUP2-RAD52(Y66A)-FLAG-tADH1-X2	2B	to integrate pCUP2-RAD52 function-separation allele into X-2 safe harbor	This study
41-70	YIpHIS-pCUP2-RAD52(R70A)-FLAG-tADH1-X2	2B	to integrate pCUP2-RAD52 function-separation allele into X-2 safe harbor	This study
41-71	YIpHIS-pCUP2-RAD52(C180A)-FLAG-tADH1-X2	2B	to integrate pCUP2-RAD52 function-separation allele into X-2 safe harbor	This study
41-73	YIpHIS-pCUP2-RAD52(QDDD308-311AAAA)-FLAG-tADH1-X2	2B	to integrate pCUP2-RAD52 function-separation allele into X-2 safe harbor	This study
41-72	YIpHIS-pCUP2-RAD52(Y376A)-FLAG-tADH1-X2	2B	to integrate pCUP2-RAD52 function-separation allele into X-2 safe harbor	This study
25-50	pTet-On3G-sgRNAFE(RA3up10)-HDV-HDV-gRNAFE(URdown9)-pTet-On3G-CKan	S2B	to induce nick upstream of RA3 and downstream of UR	This study
25-76	pTet-On3G-sgRNAFE(RA3up11)-HDV-HDV-gRNAFE(URdown10)-pTet-On3G-Ckan	S2B	to induce nick upstream of RA3 and downstream of UR	This study
26-34	pTet-On3G-sgRNAFE(RA3up11)-HDV-HDV-gRNAFE(URdown11)-pTet-On3G-Ckan	S2B, 4A, S3D, 5B	to induce nick upstream of RA3 and downstream of UR	This study
26-35	pTet-On3G-sgRNAFE(RA3up12)-HDV-HDV-gRNAFE(URdown12)-pTet-On3G-Ckan	S2B	to induce nick upstream of RA3 and downstream of UR	This study
25-79	pTet-On3G-sgRNAFE(RA3up10)-HDV-HDV-gRNAFE(URdown11)-pTet-On3G-Ckan	S2B	to induce nick upstream of RA3 and downstream of UR	This study
25-80	pTet-On3G-sgRNAFE(RA3up11)-HDV-HDV-gRNAFE(URdown9)-pTet-On3G-Ckan	S2B	to induce nick upstream of RA3 and downstream of UR	This study
27-34	pTet-On3G-sgRNAFE(RA3up11)-HDV-HDV-gRNAFE(URdown12)-pTet-On3G-Ckan	S2B, S2C	to induce nick upstream of RA3 and downstream of UR	This study
27-35	pTet-On3G-sgRNAFE(RA3up12)-HDV-HDV-gRNAFE(URdown11)-pTet-On3G-Ckan	S2B	to induce nick upstream of RA3 and downstream of UR	This study
26-12	pGAL1-Cas9-tADH1-pGAL1-sgRNAFE(ARS418-1)-HDV-tCYC1-CKan	3A	to deplete ARS418	This study
28-13	pGAL1-Cas9-tADH1-pGAL1-sgRNAFE(ARS419-1)-HDV-tCYC1-CKan	3A	to deplete ARS418	This study
39-69	pGAL1-Cas9-tADH1-pGAL1-sgRNAFE(ChrIV592kb-1)-HDV-tCYC1-CKan	3B	to induce ARS305 into ChrIV 592 kb	This study
39-70	pGAL1-Cas9-tADH1-pGAL1-sgRNAFE(ChrIV611kb-4)-HDV-tCYC1-CKan	3B	to induce ARS305 into ChrIV 611 kb	This study
30-13	pGAL1-yenAsCas12a-tADH1-pGAL1-tRNA(Gly)-AscrRNA(POL2As1)-U4AU4-HDV-tCYC1-CHis	3D, 3E, S3A	to induce amino acid substitution of pol2-M644G	This study
30-21	pGAL1-yenAsCas12a-tADH1-pGAL1-tRNA(Gly)-AscrRNA(POL3As3)-U4AU4-HDV-tCYC1-CHis	3D, 3E, S3A	to induce amino acid substitution of pol3-L612G	This study
39-71	YCp-URA3-empty	S3C	to check the replication activity	This study
39-72	YCp-URA3-fragment#1	S3C	to check the replication activity	This study
39-73	YCp-URA3-fragment#2	S3C	to check the replication activity	This study
39-74	YCp-URA3-fragment#3	S3C	to check the replication activity	This study
39-75	YCp-URA3-fragment#4	S3C	to check the replication activity	This study
39-76	YCp-URA3-fragment#5	S3C	to check the replication activity	This study
10-34	YCp-URA3-ARS604	S3C	to check the replication activity	This study
1-51	YCplac111	S3C	to check the replication activity	Gietz & Sugino, 1988[S2]
26-11	pGAL1-Cas9-tADH1-pGAL1-sgRNAFE(ChrIV602kb-1)-HDV-tCYC1-CKan	4A, S3D, 5A	to deplete UR and gRNA target sequence on ChrIV 592 kb	This study
26-17	pGAL1-Cas9-tADH1-pGAL1-sgRNAFE(ChrIV650kb-2)-HDV-tCYC1-CKan	4A, S3D	to knock-in UR + target sequence into ChrIV 650 kb	This study
26-20	pGAL1-Cas9-tADH1-pGAL1-sgRNAFE(ChrIV743kb-1)-HDV-tCYC1-CKan	4A, S3D	to knock-in UR + target sequence into ChrIV 733 kb	This study
39-81	pGAL1-Cas9-tADH1-pGAL1-sgRNAFE(ChrIV777kb-3)-HDV-tCYC1-CKan	4A, S3D	to knock-in UR + target sequence into ChrIV 777 kb	This study
40-1	pGAL1-Cas9-tADH1-pGAL1-sgRNAFE(ChrIV818kb-2)-HDV-tCYC1-CKan	4A, S3D	to knock-in UR + target sequence into ChrIV 818 kb	This study
28-16	pGAL1-Cas9-tADH1-pGAL1-sgRNAFE(ChrIV850kb-3)-HDV-tCYC1-CKan	4A, S3D	to knock-in UR + target sequence into ChrIV 850 kb	This study
40-2	pGAL1-Cas9-tADH1-pGAL1-sgRNAFE(ChrIV939kb-1)-HDV-tCYC1-CKan	4A, S3D	to knock-in UR + target sequence into ChrIV 939 kb	This study
39-77	pGAL1-Cas9-tADH1-pGAL1-sgRNAFE(ChrIV1053kb-2)-HDV-tCYC1-CKan	4A, S3D	to knock-in UR + target sequence into ChrIV 1053 kb	This study
40-3	pGAL1-Cas9-tADH1-pGAL1-sgRNAFE(ChrIV1072kb-1)-HDV-tCYC1-CKan	4A, S3D	to knock-in UR + target sequence into ChrIV 1072 kb	This study
40-4	pGAL1-Cas9-tADH1-pGAL1-sgRNAFE(ChrIV1079kb-1)-HDV-tCYC1-CKan	4A, S3D	to knock-in UR + target sequence into ChrIV 1079 kb	This study
39-78	pGAL1-Cas9-tADH1-pGAL1-sgRNAFE(ChrIV1303kb-1)-HDV-tCYC1-CKan	4A, S3D	to knock-in UR + target sequence into ChrIV 1303 kb	This study
40-5	pGAL1-Cas9-tADH1-pGAL1-sgRNAFE(ChrIV1322kb-1)-HDV-tCYC1-CKan	4A, S3D	to knock-in UR + target sequence into ChrIV 1322 kb	This study
40-6	pGAL1-Cas9-tADH1-pGAL1-sgRNAFE(ChrIV1371kb-1)-HDV-tCYC1-CKan	4A, S3D	to knock-in UR + target sequence into ChrIV 1371 kb	This study
40-7	pGAL1-Cas9-tADH1-pGAL1-sgRNAFE(ChrIV1418kb-1)-HDV-tCYC1-CKan	4A, S3D	to knock-in UR + target sequence into ChrIV 1418 kb	This study
39-79	pGAL1-Cas9-tADH1-pGAL1-sgRNAFE(ChrIV1506kb)-HDV-tCYC1-CKan	4A, S3D	to knock-in UR + target sequence into ChrIV 1506 kb	This study
39-80	pGAL1-Cas9-tADH1-pGAL1-sgRNAFE(ChrIV1526kb)-HDV-tCYC1-CKan	4A, S3D	to knock-in UR + target sequence into ChrIV 1526 kb	This study
46-37	pTet-On3G-sgRNAFE(YDRWTy1-4_up4)-HDV-HDV-gRNAFE(YDRWTy1-5_down1)-pTet-On3G-CKan	S5A, S5B, S5C	to induce nick upstream of YDRWTy1-4 and downstream of YDRWTy1-5	This study
46-35	pTet-On3G-sgRNAFE(YDRWdelta25_up4)-HDV-HDV-gRNAFE(YDRWdelta26_down2)-pTet-On3G-CKan	S5A, S5D	to induce nick upstream of YDRWdelta25 and downstream of YDRWdelta26	This study
40-8	pGAL1-Cas9-tADH1-pGAL1-sgRNAFE(RA3up11)-HDV-tCYC1-CKan	5A	to deplete RA3 and gRNA target sequence on ChrIV 555 kb	This study
29-78	pGAL1-Cas9-tADH1-pGAL1-sgRNAFE(ChrVI192kb-1)-HDV-tCYC1-CKan	5A, 6C	to integrate RA3 + gRNA target sequence into ChrVI 192 kb (also used to knock-in the A3(Half) fragment)	This study
30-1	pGAL1-Cas9-tADH1-pGAL1-sgRNAFE(ChrVI205kb-1)-HDV-tCYC1-CKan	5A, 6C	to integrate UR + gRNA target sequence into ChrVI 205 kb (also used to knock-in the UR(Half) fragment)	This study
46-58	pGAL1-Cas9-tADH1-pGAL1-2Bsa-sgRNAFE(ROG3down_gRNA1)-HDV-tCYC1-CKan	S6B	to integrate GFP-HphMX cassette upstream of ARS607	This study
27-80	pFA6a-pNOP1-NOP1(aa1-90)-ymNeonGreen-tADH1-HphMX	S6B	as a PCR template to obtain GFP-HphMX cassette	This study
31-28	YIpTet-On3G-sgRNAFE(RA3up11)-HDV-HDV-gRNAFE(URdown11)-pTet-On3G-HIS3-X2	S7A	to integrate Tet-on system based gRNAs expression cassette into X-2 safe harbor	This study
40-12	YCp-kanMX	S7D	the centromeric plasmid carrying empty sequence (negative conrtol)	This study
40-13	YCp-kanMX-RA	S7D	the centromeric plasmid carrying splint sequence	This study
40-14	YCp-kanMX-up11-RA-down11	S7D	the centromeric plasmid carrying splint sequence flanked by gRNA target sequences	This study
40-15	YCp-kanMX-up11(NAA)-RA-down11(NAA)	S7D	the centromeric plasmid carrying splint sequence flanked by gRNA target sequences (PAM is mutated)	This study
40-16	YCp-kanMX-down11-RA-up11	S7D	the centromeric plasmid carrying splint sequence flanked by gRNA target sequences	This study
40-17	YCp-kanMX-down11(NAA)-RA-up11(NAA)	S7D	the centromeric plasmid carrying splint sequence flanked by gRNA target sequences (PAM is mutated)	This study
31-27	YEp-kanMX	S7D, 6C	the 2-micron type plasmid carrying empty sequence (negative conrtol)	This study
31-30	YEp-kanMX-RA	S7D, 6C	the 2-micron type plasmid carrying splint sequence	This study
31-31	YEp-kanMX-up11-RA-down11	S7D	the 2-micron type plasmid carrying splint sequence flanked by gRNA target sequences	This study
31-32	YEp-kanMX-up11(NAA)-RA-down11(NAA)	S7D	the 2-micron type plasmid carrying splint sequence flanked by gRNA target sequences (PAM is mutated)	This study
31-33	YEp-kanMX-down11-RA-up11	S7D	the 2-micron type plasmid carrying splint sequence flanked by gRNA target sequences	This study
31-34	YEp-kanMX-down11(NAA)-RA-up11(NAA)	S7D	the 2-micron type plasmid carrying splint sequence flanked by gRNA target sequences (PAM is mutated)	This study
40-9	YIpTet-On3G-sgRNAFE(RA3up10)-HDV-HDV-gRNAFE(URdown12)-pTet-On3G-HIS3-X2	6A	to integrate Tet-on system based gRNAs expression cassette into X-2 safe harbor	This study
40-18	YEp-kanMX-up10-longRA-down12	6C	the 2-micron type plasmid carrying splint sequence flanked by gRNA target sequences	This study
40-19	YEp-kanMX-up10(NAA)-longRA-down12(NAA)	6C	the 2-micron type plasmid carrying splint sequence flanked by gRNA target sequences (PAM is mutated)	This study
40-20	YEp-kanMX-down12-longRA-up10	6C	the 2-micron type plasmid carrying splint sequence flanked by gRNA target sequences	This study
40-21	YEp-kanMX-down12(NAA)-longRA-up10(NAA)	6C	the 2-micron type plasmid carrying splint sequence flanked by gRNA target sequences (PAM is mutated)	This study
46-62	YEp-kanMX-ChrVI_up2-splint-ChrVI_down3	6G, 6H	the 2-micron type plasmid carrying splint sequence flanked by gRNA target sequences	This study
46-63	YEp-kanMX-ChrVI_down3-splint-ChrVI_up2	6G, 6H	the 2-micron type plasmid carrying splint sequence flanked by gRNA target sequences	This study
46-64	YEp-kanMX-ChrVI_up3-splint-ChrVI_down4	6G, 6H	the 2-micron type plasmid carrying splint sequence flanked by gRNA target sequences	This study
46-65	YEp-kanMX-ChrVI_down4-splint-ChrVI_up3	6G, 6H	the 2-micron type plasmid carrying splint sequence flanked by gRNA target sequences	This study
30-75	pTopo-pLox-hPGK-Puro-pA-pLox	S7H, 7A, 7B	PCR template to obtain puroR	Addgene #171048
30-76	pcDNA3-EGFP	S7H, 7A, 7B	PCR template to obtain FP, EGF and SV40ori	Addgene #13031
30-77	pKLV-EF1a-mCherry-W	S7H, 7A, 7B	PCR template to obtain mCherry	Addgene #159295
42-54	pyChrIV545kb_FP_EGF_yChrIV592kb_invRFP_puroR	S7H	the reporter plasmid for HEK293T without SV40 ori	This study
42-47	AIO-Puro	S7H, 7A, 7B	the empty gRNA + nCas9 plasmid for HEK293T	Addgene #74630
47-50	AIO-Puro-up10-down12	S7H, 7A, 7B	the gRNA + nCas9 plasmid for HEK293T	This study
42-51	pyChrIV545kb_SV40ori_yChrIV592kb_RFP_puroR	S7H, 7A, 7B	the negative control reporter plasmid (only coding the mCherry gene)	This study
42-52	pyChrIV545kb_FP-SV40ori-EGF-yChrIV592kb_RFP_puroR	S7H, 7A, 7B	the reporter plasmid for HEK293T with SV40 ori	This study
Literature cited
[S2] Gietz, R.D., and Sugino, A. (1988). New yeast-Escherichia coli shuttle vectors constructed with in vitro mutagenized yeast genes lacking six-base pair restriction sites. Gene 74, 527–534. https://doi.org/10.1016/0378-1119(88)90185-0
