# Supplementary material for: Strategic targeting of Cas9 nickase induces large segmental duplications
Source: Cell Genom. 2024 Jul 24;4(8):100610. doi: 10.1016/j.xgen.2024.100610 (PMC11406185; doi:10.1016/j.xgen.2024.100610)
Supplement: Table S3. Oligo DNA used in this study, related to STAR Methods and Figures 1–7, S2, S3, and S5–S7 [file mmc4.xlsx]

## Sheet: Table S3
Table S3. Oligo DNAs used in this study, related to STAR Methods and Figures 1–7, S2, S3, and S5–S7
Oligo DNA number	Oligo DNA name	Sequences	Relevant figures	Usage
50-71	RA3_555kb_F_prox	TTGTCGACACCTATTTTAAACAAGTATCAAACGCGGGCTATAATTcacagttaagccgctaaaggc	1A	to amplify RA3 fragment for knock-in into 555 kb on chr IV
50-72	RA3_555kb_R_prox	TTCTCGTGTTTTTACGCACAATCGTGCCATTTAACCGGAAATAGAcatgcagttggacgatcgat	1A	to amplify RA3 oRA3 fragment for knock-in into 555 kb on chr IV
52-6	gRNA4_ChrIV555kb_Cas12a_pGAL1F	AGATTGAGAGCAATCAATGCAATGGAG	1A	to construct the plasmid for knock-in of RA3 or A3 into 555 kb on chr IV
52-7	gRNA4_ChrIV555kb_Cas12a_pGAL1R	AAAACTCCATTGCATTGATTGCTCTCA	1A	to construct the plasmid for knock-in of RA3 or A3 into 555 kb on chr IV
49-72	ChrIV555kb-insertion-check-F	GGAGGTCTGCATTTCTAGGC	1A	to check the insertion or knock-out of RA3 or A3 into 555 kb on chr IV
49-73	ChrIV555kb-insertion-check-R	CCCTCCTGGCTGCTTTATCT	1A	to check the insertion or knock-out of RA3 or A3 into 555 kb on chr IV
51-67	UR_ChrIV602kb_Cas9-2_F	CGCGGAAAGCACGTGAGCGTAATCCACTCGGGAAGGGCGCAGCTGaggccctttcgtcttcaaga	1A	to amplify UR fragment(w/ or w/o overlapping sequence) for knock-in into 602 kb on chr IV
51-68	UR_ChrIV602kb_Cas9-2_R	TTTGCGCGGCGATAAACGGCTAAAGATTACTTCAGTTGGCCACGGgggtgtcataatcaaccaatcgtaa	1A	to amplify UR fragment for knock-in into 602 kb on chr IV
52-14	gRNA2_ChrIV602kb_Cas9_pGAL1F	GGAGTTCCCGCTGATGAGTCCGTGAGGACGAAACGAGTAAGCTCGTCCGGGAAGGGCGCAGCTGCCG	1A	to construct the plasmid for knock-in of UR(w/ or w/o overlapping seqeunce) into 602 kb on chr IV
52-15	gRNA2_ChrIV602kb_Cas9_pGAL1R	AAACCGGCAGCTGCGCCCTTCCCGGACGAGCTTACTCGTTTCGTCCTCACGGACTCATCAGCGGGAA	1A	to construct the plasmid for knock-in of UR(w/ or w/o overlapping seqeunce) into 602 kb on chr IV
49-74	ChrIV602kb-insertion-check-F	GGAGGTCTGCATTTCTAGGC	1A	to check the insertion or knock-out of UR(w/ or w/o overlapping sequence) into 602 kb on chr IV
49-75	ChrIV602kb-insertion-check-R	CCCTCCTGGCTGCTTTATCT	1A	to check the insertion or knock-out of UR(w/ or w/o overlapping sequence) into 602 kb on chr IV
60-64	gRNA_TEF1_Cas9_F	ATCCTATCAACTGATGAGTCCGTGAGGACGAAACGAGTAAGCTCGTCttgatatttaagttaataaa	1A, 1C	to construct the plasmid to induce nick on TEF1
60-65	gRNA_TEF1_Cas9_R	AAACTTTATTAACTTAAATATCAAGACGAGCTTACTCGTTTCGTCCTCACGGACTCATCAGTTGATA	1A, 1C	to construct the plasmid to induce nick on TEF1
60-68	gRNA_RA3up9_F	ATCCTCAAACCTGATGAGTCCGTGAGGACGAAACGAGTAAGCTCGTCGTTTGATACTTGTTTAAAAT	1A, 1C	to construct the plasmid to induce nick on up9
60-69	gRNA_RA3up9_R	AAACATTTTAAACAAGTATCAAACGACGAGCTTACTCGTTTCGTCCTCACGGACTCATCAGGTTTGA	1A, 1C	to construct the plasmid to induce nick on up9
60-70	gRNA_RA3up10_F	ATCCTATGACCTGATGAGTCCGTGAGGACGAAACGAGTAAGCTCGTCGTCATATTGTAAAAACTAAA	1A, 1C	to construct the plasmid to induce nick on up10
60-71	gRNA_RA3up10_R	AAACTTTAGTTTTTACAATATGACGACGAGCTTACTCGTTTCGTCCTCACGGACTCATCAGGTCATA	1A, 1C	to construct the plasmid to induce nick on up10
60-72	gRNA_RA3up11_F	ATCCCTAAATCTGATGAGTCCGTGAGGACGAAACGAGTAAGCTCGTCATTTAGTTAAAAGAGTTACC	1A, 1C	to construct the plasmid to induce nick on up11
60-73	gRNA_RA3up11_R	AAACGGTAACTCTTTTAACTAAATGACGAGCTTACTCGTTTCGTCCTCACGGACTCATCAGATTTAG	1A, 1C	to construct the plasmid to induce nick on up11/to knock out RA3 and gRNA target sequence at 555 kb on chrIV
60-74	gRNA_RA3up12_F	ATCCGGTAAACTGATGAGTCCGTGAGGACGAAACGAGTAAGCTCGTCTTTACCAGAAGGCTATCGCC	1A, 1C	to construct the plasmid to induce nick on up12
60-75	gRNA_RA3up12_R	AAACGGCGATAGCCTTCTGGTAAAGACGAGCTTACTCGTTTCGTCCTCACGGACTCATCAGTTTACC	1A, 1C	to construct the plasmid to induce nick on up12
60-76	gRNA_URdown9_F	ATCCAATCTTCTGATGAGTCCGTGAGGACGAAACGAGTAAGCTCGTCAAGATTACTTCAGTTGGCCA	1A, 1C	to construct the plasmid to induce nick on down9
60-77	gRNA_URdown9_R	AAACTGGCCAACTGAAGTAATCTTGACGAGCTTACTCGTTTCGTCCTCACGGACTCATCAGAAGATT	1A, 1C	to construct the plasmid to induce nick on down9
60-78	gRNA_URdown10_F	ATCCAAACGGCTGATGAGTCCGTGAGGACGAAACGAGTAAGCTCGTCCCGTTTATCGCCGCGCAAAA	1A, 1C	to construct the plasmid to induce nick on down10
60-79	gRNA_URdown10_R	AAACTTTTGCGCGGCGATAAACGGGACGAGCTTACTCGTTTCGTCCTCACGGACTCATCAGCCGTTT	1A, 1C	to construct the plasmid to induce nick on down10
60-80	gRNA_URdown11_F	ATCCGCAATTCTGATGAGTCCGTGAGGACGAAACGAGTAAGCTCGTCAATTGCACTTGAGACCCCAA	1A, 1C	to construct the plasmid to induce nick on down11
60-81	gRNA_URdown11_R	AAACTTGGGGTCTCAAGTGCAATTGACGAGCTTACTCGTTTCGTCCTCACGGACTCATCAGAATTGC	1A, 1C	to construct the plasmid to induce nick on down11
61-1	gRNA_URdown12_F	ATCCAGCAGGCTGATGAGTCCGTGAGGACGAAACGAGTAAGCTCGTCCCTGCTGCACAGCGCCGTTG	1A, 1C	to construct the plasmid to induce nick on down12
61-2	gRNA_URdown12_R	AAACCAACGGCGCTGTGCAGCAGGGACGAGCTTACTCGTTTCGTCCTCACGGACTCATCAGCCTGCT	1A, 1C	to construct the plasmid to induce nick on down12
64-65	sec-gRNA_F	GTATTCTGGGCCTCCATGTCcagggtaatatagatcaattcctcg	1A, 1C	to insert the second gRNA expression casette into the plamsid expressing one gRNA
64-66	sec-gRNA_R	CTCGGGGCTCTCTTGCCTTCctaaagggaacaaaagctgg	1A, 1C	to insert the second gRNA expression casette into the plamsid expressing one gRNA
68-79	RA3up_F	CGACGGGTAGCCAGATTTTG	1A, 1D	for qPCR of the amplicon #1 in chr IV (upstream of RA3)
68-80	RA3up_R	AACAACTAGTCCCAGCCTCC	1A, 1D	for qPCR of the amplicon #1 in chr IV (upstream of RA3)
68-75	RA3down_F	CGGTGTCAAGTTCTTCGCTT	1A, 1D, 4A	for qPCR of the amplicon #2 in chr IV (downstream of RA3)
68-76	RA3down_R	AATCAGCACCACCACCAAAC	1A, 1D, 4A	for qPCR of the amplicon #2 in chr IV (downstream of RA3)
68-73	URup_F	TCTACAGGCTCAACGGTACC	1A, 1D	for qPCR of the amplicon #3 in chr IV (upstream of UR)
68-74	URup_R	GCTGGAGGTTTCACAATGCA	1A, 1D	for qPCR of the amplicon #3 in chr IV (upstream of UR)
68-81	URdown_F	TCCTTCTCTTCTGGCCTAGC	1A, 1D	for qPCR of the amplicon #4 in chr IV (downstream of UR)
69-1	URdown_R	CGATTTCCCTGTATGGCACC	1A, 1D	for qPCR of the amplicon #4 in chr IV (downstream of UR)
27-80	rad1-out-5	CTAAAGCAGTCATACGATGC	2A, S2C, 3C	to apmlify the NatMX with flaps for disruption of RAD1
69-53	RAD1down603bp_R	CGAGACACATCGTTCATTCT	2A, S2C, 3C	to apmlify the NatMX with flaps for disruption of RAD1
80-43	RAD10_F_no-flap	CCTGTACCAATGTCGACCATG	2A, S2C	to apmlify the NatMX with flaps for disruption of RAD10
80-44	RAD10_R_no-flap	GACTGAAATGGACTTGTCTATAGCC	2A, S2C	to apmlify the NatMX with flaps for disruption of RAD10
80-45	MSH2_F_no-flap	TCGGTTCTTACTGCCAAGTG	2A, S2C	to apmlify the NatMX with flaps for disruption of MSH2
80-46	MSH2_R_no-flap	CGCCGATGATGGACTGAATAC	2A, S2C	to apmlify the NatMX with flaps for disruption of MSH2
69-54	MSH3up557bp_F	TTCTTGAAGTAAAAATTTTCCCGC	2A, S2C, 3C	to apmlify the NatMX with flaps for disruption of MSH3
69-55	MSH3down500bp_R	TTAAATGATAACGGCTGCGAA	2A, S2C, 3C	to apmlify the NatMX with flaps for disruption of MSH3
80-47	SLX4_F_no-flap	CCTTATTATCTTTCAGCTGCTTACC	2A, S2C	to apmlify the NatMX with flaps for disruption of SLX4
80-48	SLX4_R_no-flap	CCCTGTGTGAATTGGGAGAAA	2A, S2C	to apmlify the NatMX with flaps for disruption of SLX4
80-49	SAW1_F_no-flap	CAGGATTTTGACAAGGAAAACCC	2A, S2C	to apmlify the NatMX with flaps for disruption of SAW1
80-50	SAW1_R_no-flap	GCAGAAATACAATATCAGCGACTC	2A, S2C	to apmlify the NatMX with flaps for disruption of SAW1
69-60	RAD52up520bp_F	GGATGCTGCCCATGCTATAG	2A, 2B, S2C, 3C	to apmlify the NatMX with flaps for disruption of RAD52
69-61	RAD52down430bp_R	TGAAATGTTGGGAATGGATAGGTC	2A, 2B, S2C, 3C	to apmlify the NatMX with flaps for disruption of RAD52
80-39	RAD59_F_no-flap	CCAAACGAAAGTATCAAGTTCGC	2A, S2C	to apmlify the NatMX with flaps for disruption of RAD59
80-40	RAD59_R_no-flap	CCGGTCATCCATTCAGATTCC	2A, S2C	to apmlify the NatMX with flaps for disruption of RAD59
69-56	RAD51up523bp_F	GGCCTTTCTACTATGCCATAAAC	2A, S2C, 3C	to apmlify the NatMX with flaps for disruption of RAD51
69-57	RAD51up507bp_R	ACTGCCTGATTTTAACAAAGGG	2A, S2C, 3C	to apmlify the NatMX with flaps for disruption of RAD51
80-31	RAD54_F_no-flap	GCTCGAAGATCTGTCCTCTT	2A, S2C	to apmlify the NatMX with flaps for disruption of RAD54
80-32	RAD54_R_no-flap	GGAATCTGGACGACAAAGTTCG	2A, S2C	to apmlify the NatMX with flaps for disruption of RAD54
80-33	RDH54_F_no-flap	CAGAAGGATGGTAAGAACCACG	2A, S2C	to apmlify the NatMX with flaps for disruption of RDH54
80-34	RDH54_R_no-flap	GGCCGTGATAATCTGTAAGTCC	2A, S2C	to apmlify the NatMX with flaps for disruption of RDH54
80-35	RAD55_F_no-flap	GCAGCTGTATTGAAGATAGACGAC	2A, S2C	to apmlify the NatMX with flaps for disruption of RAD55
80-36	RAD55_R_no-flap	CGTCTGGGAGATAATTCCAACC	2A, S2C	to apmlify the NatMX with flaps for disruption of RAD55
80-37	RAD57_F_no-flap	CTCCGACTGTTGAATCTTCTTCC	2A, S2C	to apmlify the NatMX with flaps for disruption of RAD57
80-38	RAD57_R_no-flap	GGAAGATGAGCCTGGCTATC	2A, S2C	to apmlify the NatMX with flaps for disruption of RAD57
69-58	POL32up446bp_F	CACAGCTCAGTGTGCAAGTT	2A, S2C, 3C	to apmlify the NatMX with flaps for disruption of POL32
69-59	POL32up493bp_R	CAGAGAAGATTGGGGCCAAGC	2A, S2C, 3C	to apmlify the NatMX with flaps for disruption of POL32
80-41	DNL4_F_no-flap	TCTGACACATCAGAGAGTGAGG	2A, S2C	to apmlify the NatMX with flaps for disruption of DNL4
80-42	DNL4_R_no-flap	CCGGGTGTTCCATTAATCCA	2A, S2C	to apmlify the NatMX with flaps for disruption of DNL4
86-45	MUS81_KO_F	CTTTCGGTTTCACTGGTGAAT	2A, S2C	to apmlify the NatMX with flaps for disruption of MUS81
86-46	MUS81_KO_R	GGTTTCGGTCATGACCAAGTC	2A, S2C	to apmlify the NatMX with flaps for disruption of MUS81
86-47	Mms4_KO_F	GGTCTTTAAACGCACTAAGCAC	2A, S2C	to apmlify the NatMX with flaps for disruption of MMS4
86-48	Mms4_KO_R	ACCGCCAAACCAAAACTGAA	2A, S2C	to apmlify the NatMX with flaps for disruption of MMS4
56-63	gRNA1_ARS418_F	GGAGAAATGACTGATGAGTCCGTGAGGACGAAACGAGTAAGCTCGTCTCATTTGAAATATAAAATTT	3A	to construct the plasmid to knock-out of ARS418
56-64	gRNA1_ARS418_R	AAACAAATTTTATATTTCAAATGAGACGAGCTTACTCGTTTCGTCCTCACGGACTCATCAGTCATTT	3A	to construct the plasmid to knock-out of ARS418
56-61	ARS418KO_F	ATTTTTAGGATTTTTCTTAGCATTTGCATATATTTTCATAGACACAGTACTGCAGTCTTCGG	3A	to amplify the fragment to knock-out of ARS418
56-62	ARS418KO_R	AATGTGTACGATCTCTATATGGGTTACTCATAAGTGTACCGAAGACTGCAGTACTGTGTCTA	3A	to amplify the fragment to knock-out of ARS418
57-8	ARS418KO_F-nest1	AAGGATGAAAAAGAAATACTGAGGAATATCTCATATTCAAATTTTTAGGATTTTTCTTAGCATTTGC	3A	to amplify the fragment to knock-out of ARS418
57-9	ARS418KO_R-nest1	TATCAACGAAGAATATTACTTTGTCTCTAAATCCTTGTAAAATGTGTACGATCTCTATATGGG	3A	to amplify the fragment to knock-out of ARS418
57-10	ARS418KO_F-nest2	GCAGATTGATGAGAGAACAAAGGGCTAGAGCCGCAGAAGAAAGGATGAAAAAGAAATACTGAGG	3A	to amplify the fragment to knock-out of ARS418
57-11	ARS418KO_R-nest2	AATAAAAAGAAGAAAAGCATTTAACAATTGAACACCTCTATATCAACGAAGAATATTACTTTGTCT	3A	to amplify the fragment to knock-out of ARS418
56-71	ARS418KO-check-F	TGGAATTAGAAGCCGCCAAG	3A	to check the knock-out of ARS418
56-72	ARS418KO-check-R	GCTGCCAGCGAATTGAGAAT	3A	to check the knock-out of ARS418
45-13	ARS419_KO_F1	GGAGCGGTAACTGATGAGTCCGTGAGGACGAAACGAGTAAGCTCGTCTTACCGACACCAACAGGTGT	3A	to construct the plasmid to knock-out of ARS419
45-14	ARS419_KO_R1	AAACACACCTGTTGGTGTCGGTAAGACGAGCTTACTCGTTTCGTCCTCACGGACTCATCAGTTACCG	3A	to construct the plasmid to knock-out of ARS419
56-45	ARS419KO-5-60	GGAGGAGTATAAACTTTTAATTTTTTTTTTTCACGTTTTGCCTTTTATATAGTATTCTAT	3A	to amplify the fragment to knock-out of ARS419
56-46	ARS419KO-3-60	AAAAGGATTTTAAGAGTTGTTCTATTCGTAAGAACTGTTTATAGAATACTATATAAAAGG	3A	to amplify the fragment to knock-out of ARS419
46-4	SY30-check-F	TGGATCACAAACGACAGGGA	3A	to check the knock-out of ARS419
46-5	SY30-check-R	TGCTCCTTTGTGCCTAAGTG	3A	to check the knock-out of ARS419
93-74	gRNA_chrIV592kb-1_F	GGAGGGCTTCCTGATGAGTCCGTGAGGACGAAACGAGTAAGCTCGTCGAAGCCATTTATCAACAGCA	3B	to construct the plasmid to knock-in ARS305 into 592 kb on chrIV
93-75	gRNA_chrIV592kb-1_R	AAACTGCTGTTGATAAATGGCTTCGACGAGCTTACTCGTTTCGTCCTCACGGACTCATCAGGAAGCC	3B	to construct the plasmid to knock-in ARS305 into 592 kb on chrIV
94-1	ARS305_ChrIV592kb_F	cacttttcttaaatatgctgcaatttttccagaatgcctccttgcCACTCTAGAGGATCCGCGAC	3B	to amplify ARS305 for knock-in into 592 kb on chr IV
94-2	ARS305_ChrIV592kb_R	atattttgtaaagacagaagcttcagggttaagtcttagccgggcTACCCTGTTATCCCTAGCGC	3B	to amplify ARS305 for knock-in into 592 kb on chr IV
95-31	ChrIV592kb_F	GGCAGATTCAATCATTCGGG	3B	to check the insertion of ARS305 at 592 kb on chr IV
95-32	ChrIV592kb_R	CGATATATTGCAAGGACAGCCA	3B	to check the insertion of ARS305 at 592 kb on chr IV
95-51	ChrIV611kb-gRNA4_F	GGAGTATAAACTGATGAGTCCGTGAGGACGAAACGAGTAAGCTCGTCTTTATATGACAGTTCAAAAG	3B	to construct the plasmid to knock-in ARS305 into 611 kb on chrIV
95-52	ChrIV611kb-gRNA4_R	AAACCTTTTGAACTGTCATATAAAGACGAGCTTACTCGTTTCGTCCTCACGGACTCATCAGTTTATA	3B	to construct the plasmid to knock-in ARS305 into 611 kb on chrIV
96-23	ARS305_ChrIV611kb_F	CCGAGGTCTACCTTCCATACACCACTGATTGCTCCACGTCATGCGCACTCTAGAGGATCCGCGAC	3B	to amplify ARS305 for knock-in into 611 kb on chr IV
96-24	ARS305_ChrIV611kb_R	GATAATGGAGAATAAAATAGGTCAGGTATTTATATGACAGTTCAATACCCTGTTATCCCTAGCGC	3B	to amplify ARS305 for knock-in into 611 kb on chr IV
95-61	ChrIV611kb-F	GGTAATCCTCAACACTACCCG	3B	to check the insertion of ARS305 at 611 kb on chr IV
95-62	ChrIV611kb-R	CCGGCAGATAATAGGACAGTTG	3B	to check the insertion of ARS305 at 611 kb on chr IV
81-20	RNH201-599-F	CGCCATTGTCAATCAACCTT	3D, 3E, S3A	to apmlify the NatMX with flaps for disruption of RNH201
81-21	RNH201+518-R	TCCATTTGAGCCTTGTCTGTT	3D, 3E, S3A	to apmlify the NatMX with flaps for disruption of RNH201
77-17	POL2As1F	AGATGGTACATAGAGGCGACATCTACA	3D, 3E, S3A	to construct the plasmid to induce pol2-M644G mutation
77-35	POL2As1R	AAAATGTAGATGTCGCCTCTATGTACC	3D, 3E, S3A	to construct the plasmid to induce pol2-M644G mutation
79-12	pol2(M644G)-donorF	TTGAAGGAAAACAATATAAGAAACGAACTACCTTTGATCTATCATGTAGATGTCGCCTCTggcTACCCAA	3D, 3E, S3A	to amplify the fragment to induce pol2-M644G mutation
79-13	pol2(M644G)-donorR	GCGCTCTGCTTTGATACTATCTGGTTGTAGTCTATTTGTAGTCATGATGTTTGGGTAgccAGAGGCGACA	3D, 3E, S3A	to amplify the fragment to induce pol2-M644G mutation
77-24	POL3As3F	AGATTATCCAAGTATTATGATGGCGCA	3D, 3E, S3A	to construct the plasmid to induce pol3-L612G mutation
77-42	POL3As3R	AAAATGCGCCATCATAATACTTGGATA	3D, 3E, S3A	to construct the plasmid to induce pol3-L612G mutation
79-14	pol3(L612G)-donorF	ATTGAGCCTATTCGTGGTTATTACGATGTACCGATTGCAACTTTGGATTTCAATTCTgggTAcCCctccA	3D, 3E, S3A	to amplify the fragment to induce pol3-L612G mutation
79-15	pol3(L612G)-donorR	AGTAGCTTTGTTACAAAGTGTTGTATAACATAGGTTGTGCGCCATCATAATggagGGgTAcccAGAATTG	3D, 3E, S3A	to amplify the fragment to induce pol3-L612G mutation
100-52	flap_fragment1_F_ver2	ttctgcaggtcgactctagaggatccTAGTAACCACGCTAATTACAACGT	S3B, S3C	to clone the fragment #1 covering the weak initiation index peak on chrIV
100-2	flap_fragment1_R	gttgtaaaacgacggccagtgaattcTTTCCTCTCCTGCCGCCAA	S3B, S3C	to clone the fragment #1 covering the weak initiation index peak on chrIV
100-53	flap_fragment2_F_ver2	ttctgcaggtcgactctagaggatccGAGTGGGTGATATATAGAGAACATG	S3B, S3C	to clone the fragment #2 covering the weak initiation index peak on chrIV
100-4	flap_fragment2_R	gttgtaaaacgacggccagtgaattcGGCCACATCAGTGATTTTTTG	S3B, S3C	to clone the fragment #2 covering the weak initiation index peak on chrIV
100-54	flap_fragment3_F_ver2	ttctgcaggtcgactctagaggatccGAAAGAGTTAGATTGGGCTTTCA	S3B, S3C	to clone the fragment #3 covering the weak initiation index peak on chrIV
100-6	flap_fragment3_R	gttgtaaaacgacggccagtgaattcGGCGTGCAGATCTTTTGAAA	S3B, S3C	to clone the fragment #3 covering the weak initiation index peak on chrIV
100-55	flap_fragment4_F_ver2	ttctgcaggtcgactctagaggatccGTGGCCTTTTTTCTTTTTTCGAT	S3B, S3C	to clone the fragment #4 covering the weak initiation index peak on chrIV
100-8	flap_fragment4_R	gttgtaaaacgacggccagtgaattcCCCTTGACATTGAGTCTTTGA	S3B, S3C	to clone the fragment #4 covering the weak initiation index peak on chrIV
100-56	flap_fragment5_F_ver2	ttctgcaggtcgactctagaggatccCAAATCGAAGTATCTTCAAAAGAATG	S3B, S3C	to clone the fragment #5 covering the weak initiation index peak on chrIV
100-10	flap_fragment5_R	gttgtaaaacgacggccagtgaattcTGTATCTTGCAATTTGAAACGCG	S3B, S3C	to clone the fragment #5 covering the weak initiation index peak on chrIV
52-12	gRNA1_ChrIV602kb_Cas9_pGAL1F	GGAGTGCACTCTGATGAGTCCGTGAGGACGAAACGAGTAAGCTCGTCAGTGCAATTGCCGTTTTGCG	4A, S3D, S3E	to construct the plasmid to knock-out UR + gRNA target sequence at 602 kb on chrIV
52-13	gRNA1_ChrIV602kb_Cas9_pGAL1R	AAACCGCAAAACGGCAATTGCACTGACGAGCTTACTCGTTTCGTCCTCACGGACTCATCAGAGTGCA	4A, S3D, S3E	to construct the plasmid to knock-out UR + gRNA target sequence at 602 kb on chrIV
68-53	ChrIV602kb_KO_F	TGTTCCGCGGAAAGCACGTGAGCGTAATCCACTCGGGAAGGGCGCAGCTGGTATTCTACT	4A, S3D, S3E	to amplify the fragment to knock-out UR + gRNA target sequence at 602 kb on chrIV
68-54	ChrIV602kb_KO_R	ATTCGAGACGCATGGGGAAATGCAAGGCAAGCTAACACGTAGTAGAATACCAGCTGCGCC	4A, S3D, S3E	to amplify the fragment to knock-out UR + gRNA target sequence at 602 kb on chrIV
66-28	gRNA2_ChrIV650kb_F	GGAGTTCAACCTGATGAGTCCGTGAGGACGAAACGAGTAAGCTCGTCGTTGAAAAAGGATTCAGAAC	4A, S3D, S3E	to construct the plasmid for knock-in of UR into 650 kb on chr IV
66-29	gRNA2_ChrIV650kb_R	AAACGTTCTGAATCCTTTTTCAACGACGAGCTTACTCGTTTCGTCCTCACGGACTCATCAGGTTGAA	4A, S3D, S3E	to construct the plasmid for knock-in of UR into 650 kb on chr IV
71-61	UR_ChrIV650kb_Cas9-3KO_F	AATGTTCAACTTATTCCTTATAAATTTGTCATTCATTTTTCATATaggccctttcgtcttcaaga	4A, S3D, S3E	to amplify UR fragment + gRNA target sequence for knock-in into 650 kb on chrIV
71-62	UR+target_ChrIV650kb_Cas9-3KO_R	CAATCCTAAGTATTTTCATTTACGATGTATGTAAGATTTTTACTTAAAAGAGGGTGGTTTCACCG	4A, S3D, S3E	to amplify UR fragment + gRNA target sequence for knock-in into 650 kb on chrIV
68-1	ChrIV650kb_check_F	TGCCCAAGATGCGGTAAAAG	4A, S3D, S3E	to check the insertion of UR fragment + gRNA target seqeunce at 650 kb on chr IV
68-2	ChrIV650kb_check_R	ATTGCGTACGGAGATGGACT	4A, S3D, S3E	to check the insertion of UR fragment + gRNA target seqeunce at 650 kb on chr IV
66-34	gRNA1_ChrIV743kb_F	GGAGTTCCACCTGATGAGTCCGTGAGGACGAAACGAGTAAGCTCGTCGTGGAAGTATATACTAAACT	4A, S3D, S3E	to construct the plasmid for knock-in of UR into 743 kb on chr IV
66-35	gRNA1_ChrIV743kb_R	AAACAGTTTAGTATATACTTCCACGACGAGCTTACTCGTTTCGTCCTCACGGACTCATCAGGTGGAA	4A, S3D, S3E	to construct the plasmid for knock-in of UR into 743 kb on chr IV
67-80	UR_ChrIV743kb_Cas9-1_F	TCCCTTTGCTAAGACTGATATCGTTGGCAAAAGCATGCTCCGAGTaggccctttcgtcttcaaga	4A, S3D, S3E	to amplify UR fragment + gRNA target sequence for knock-in into 743 kb on chrIV
68-78	UR+target_ChrIV743kb_Cas9-1_R	AGCATCCTTTGCGCTACAACTTTATCAAGTGGAAGTATATACTAAAAAAGAGGGTGGTTTCACCG	4A, S3D, S3E	to amplify UR fragment + gRNA target sequence for knock-in into 743 kb on chrIV
68-3	ChrIV743kb_check_F	AGCGTACCACAGAGATCCTA	4A, S3D, S3E	to check the insertion of UR fragment + gRNA target seqeunce at 743 kb on chr IV
68-4	ChrIV743kb_Check_R	AGAGAGGAAAAGCGTGGTGA	4A, S3D, S3E	to check the insertion of UR fragment + gRNA target seqeunce at 743 kb on chr IV
104-11	SpgRNA_GIR2_down_F	GGAGTTTTCTCTGATGAGTCCGTGAGGACGAAACGAGTAAGCTCGTCAGAAAACTGACATTTGAAGA	4A, S3D, S3E	to construct the plasmid for knock-in of UR into 777 kb on chr IV
104-12	SpgRNA_GIR2_down_R	AAACTCTTCAAATGTCAGTTTTCTGACGAGCTTACTCGTTTCGTCCTCACGGACTCATCAGAGAAAA	4A, S3D, S3E	to construct the plasmid for knock-in of UR into 777 kb on chr IV
104-15	flap_GIR2down_F	TATAATATTTTTTTGATATTCAATAAAAAGAAAACTGACATTTGAaggccctttcgtcttcaaga	4A, S3D, S3E	to amplify UR fragment + gRNA target sequence for knock-in into 777 kb on chrIV
104-16	flap_GIR2down_R	ATATACACTAATAATATCTTACTAAAAACTTGTCTATTTCCTTCTAAAAGAGGGTGGTTTCACCG	4A, S3D, S3E	to amplify UR fragment + gRNA target sequence for knock-in into 777 kb on chrIV
104-56	GIR2down_check_F	GTGAGAAGGATGAAGGCTCA	4A, S3D, S3E	to check the insertion of UR fragment + gRNA target seqeunce at 777 kb on chr IV
104-57	GIR2down_check_R	CCTCAGGCTACAAAGGACAA	4A, S3D, S3E	to check the insertion of UR fragment + gRNA target seqeunce at 777 kb on chr IV
104-28	SpgRNA2_HSP42down_F	GGAGTAAGATCTGATGAGTCCGTGAGGACGAAACGAGTAAGCTCGTCATCTTAGCATGTACCTCTTT	4A, S3D, S3E	to construct the plasmid for knock-in of UR into 818 kb on chr IV
104-29	SpgRNA2_HSP42down_R	AAACAAAGAGGTACATGCTAAGATGACGAGCTTACTCGTTTCGTCCTCACGGACTCATCAGATCTTA	4A, S3D, S3E	to construct the plasmid for knock-in of UR into 818 kb on chr IV
104-34	flap_HSP42down_F	AAAATTCTTCCGCAAAAAGATGAATCTTAGTTCTCAGCCCACCAAaggccctttcgtcttcaaga	4A, S3D, S3E	to amplify UR fragment + gRNA target sequence for knock-in into 818 kb on chrIV
104-35	flap_HSP42down_R	GGTAAGAAGTGACAATAACTTCTGTATGATCTTAGCATGTACCTCAAAAGAGGGTGGTTTCACCG	4A, S3D, S3E	to amplify UR fragment + gRNA target sequence for knock-in into 818 kb on chrIV
104-58	HSP42down_check_F	GGAAATACCCGACGAAGAAT	4A, S3D, S3E	to check the insertion of UR fragment + gRNA target seqeunce at 818 kb on chr IV
104-59	HSP42down_check_R	GTTGTTGGTTACCGTTCTGG	4A, S3D, S3E	to check the insertion of UR fragment + gRNA target seqeunce at 818 kb on chr IV
67-13	gRNA3_ChrIV850kb_F	GGAGACGCTTCTGATGAGTCCGTGAGGACGAAACGAGTAAGCTCGTCAAGCGTGTGTAGTAAGTAAA	4A, S3D, S3E	to construct the plasmid for knock-in of UR into 850 kb on chr IV
67-14	gRNA3_ChrIV850kb_R	AAACTTTACTTACTACACACGCTTGACGAGCTTACTCGTTTCGTCCTCACGGACTCATCAGAAGCGT	4A, S3D, S3E	to construct the plasmid for knock-in of UR into 850 kb on chr IV
71-14	UR_ChrIV850kb_Cas9-3_F	TATATATATCTATATATCTGCAAGAAATAAGCGTGTGTAGTAAGTaggccctttcgtcttcaaga	4A, S3D, S3E	to amplify UR fragment + gRNA target sequence for knock-in into 850 kb on chrIV
71-15	UR+target_ChrIV850kb_Cas9-3_R	AAATGGGACCGTTATTTTTGAGCAAAAATTTCTATTTTTCCTTTTAAAAGAGGGTGGTTTCACCG	4A, S3D, S3E	to amplify UR fragment + gRNA target sequence for knock-in into 850 kb on chrIV
71-18	ChrIV850kb_check_F	CACAGCCATTACCACACCAG	4A, S3D, S3E	to check the insertion of UR fragment + gRNA target seqeunce at 850 kb on chr IV
71-19	ChrIV850kb_check_R	CGCATTGGACCTTTTAGCCA	4A, S3D, S3E	to check the insertion of UR fragment + gRNA target seqeunce at 850 kb on chr IV
98-78	HEM1down_SpgRNA-1_F	GGAGTAACCACTGATGAGTCCGTGAGGACGAAACGAGTAAGCTCGTCTGGTTAAACTGTAGCAATGT	4A, S3D, S3E	to construct the plasmid for knock-in of UR into 939 kb on chr IV
98-79	HEM1down_SpgRNA-1_R	AAACACATTGCTACAGTTTAACCAGACGAGCTTACTCGTTTCGTCCTCACGGACTCATCAGTGGTTA	4A, S3D, S3E	to construct the plasmid for knock-in of UR into 939 kb on chr IV
98-76	UR_HEM1down_F	CTAACACGATGAGCACTTTTAACTGCAATGGTTAAACTGTAGCAAaggccctttcgtcttcaaga	4A, S3D, S3E	to amplify UR fragment + gRNA target sequence for knock-in into 939 kb on chrIV
99-46	UR_HEM1down_R_correct	GCCTATATATACTCATACGTTTCTCTCTCTTTACTTTCTGTACCCaaaagagggtggtttcaccg	4A, S3D, S3E	to amplify UR fragment + gRNA target sequence for knock-in into 939 kb on chrIV
99-3	HEM1down_check_F	CAGAGACTGGGAAAGCCAAG	4A, S3D, S3E	to check the insertion of UR fragment + gRNA target seqeunce at 939 kb on chr IV
99-4	HEM1down_check_R	ACTTCTAAGTTGGCCGCTGA	4A, S3D, S3E	to check the insertion of UR fragment + gRNA target seqeunce at 939 kb on chr IV
71-67	gRNA_ChrIV1053kb_2_F	GGAGTAGTAGCTGATGAGTCCGTGAGGACGAAACGAGTAAGCTCGTCCTACTACTTGTAGATTCACT	4A, 4B, 4C, 4D, S3D, S3E	to construct the plasmid for knock-in of UR into 1053 kb on chr IV
71-68	gRNA_ChrIV1053kb_2_R	AAACAGTGAATCTACAAGTAGTAGGACGAGCTTACTCGTTTCGTCCTCACGGACTCATCAGCTACTA	4A, 4B, 4C, 4D, S3D, S3E	to construct the plasmid for knock-in of UR into 1053 kb on chr IV
72-50	UR_ChrIV1053kb-2_F	TTTGTAAACCGAATATAAATACTCTATTCTACTACTTGTAGATTCaggccctttcgtcttcaaga	4A, 4B, 4C, 4D, S3D, S3E	to amplify UR fragment + gRNA target sequence for knock-in into 1053 kb on chrIV
72-51	UR+target_ChrIV1053kb-2_R	ATCAACAAGGTGACAGAATGTTGATGTAACTTCTTTCCACCAAGTAAAAGAGGGTGGTTTCACCG	4A, 4B, 4C, 4D, S3D, S3E	to amplify UR fragment + gRNA target sequence for knock-in into 1053 kb on chrIV
72-54	ChrIV1053kb_check_F	GCCCAAGTCGTTTTGCATTG	4A, 4B, 4C, 4D, S3D, S3E	to check the insertion of UR fragment + gRNA target seqeunce at 1053 kb on chr IV
72-55	ChrIV1053kb_Check_R	CTGATTCTGTCCAGCAAGCC	4A, 4B, 4C, 4D, S3D, S3E	to check the insertion of UR fragment + gRNA target seqeunce at 1053 kb on chr IV
104-30	SpgRNA1_BFR2down_F	GGAGACTCAACTGATGAGTCCGTGAGGACGAAACGAGTAAGCTCGTCTTGAGTTAAGAACACTAATG	4A, S3D, S3E	to construct the plasmid for knock-in of UR into 1072 kb on chr IV
104-31	SpgRNA1_BFR2down_R	AAACCATTAGTGTTCTTAACTCAAGACGAGCTTACTCGTTTCGTCCTCACGGACTCATCAGTTGAGT	4A, S3D, S3E	to construct the plasmid for knock-in of UR into 1072 kb on chr IV
104-36	flap_BFR2down_F	AAAGTAGCTGTTAACAACTACCTTTTTTTTGAGTTAAGAACACTAaggccctttcgtcttcaaga	4A, S3D, S3E	to amplify UR fragment + gRNA target sequence for knock-in into 1072 kb on chrIV
104-37	flap_BFR2down_R	TTTGTTTTTTTGAAGAATTGTGCAGAGCAGCTGTTTCTTCCTAATAAAAGAGGGTGGTTTCACCG	4A, S3D, S3E	to amplify UR fragment + gRNA target sequence for knock-in into 1072 kb on chrIV
104-60	BFR2down_check_F	CTAAGGCTTCCAAGGGTAGG	4A, S3D, S3E	to check the insertion of UR fragment + gRNA target seqeunce at 1072 kb on chr IV
104-61	BFR2down_check_R	ACAGTAGGCAAGGCAAGATG	4A, S3D, S3E	to check the insertion of UR fragment + gRNA target seqeunce at 1072 kb on chr IV
99-7	GPI11down_SpgRNA-1_F	GGAGCTATTTCTGATGAGTCCGTGAGGACGAAACGAGTAAGCTCGTCAAATAGCATATAGGTGGGTT	4A, S3D, S3E	to construct the plasmid for knock-in of UR into 1079 kb on chr IV
99-8	GPI11down_SpgRNA-1_R	AAACAACCCACCTATATGCTATTTGACGAGCTTACTCGTTTCGTCCTCACGGACTCATCAGAAATAG	4A, S3D, S3E	to construct the plasmid for knock-in of UR into 1079 kb on chr IV
99-5	UR_GPI11down_F	AATTGAAAAATCTATGACAAAAACTAAATGATCTTTATACCAAACaggccctttcgtcttcaaga	4A, S3D, S3E	to amplify UR fragment + gRNA target sequence for knock-in into 1079 kb on chrIV
99-47	UR_GPI11down_R_correct	GAATAAATCAGAAAAAGGAAATTATGAAAAGAAAAGAATGAGGAGaaaagagggtggtttcaccg	4A, S3D, S3E	to amplify UR fragment + gRNA target sequence for knock-in into 1079 kb on chrIV
99-15	GPI11_check_F	TGTTGAGCTTTCCCACAATG	4A, S3D, S3E	to check the insertion of UR fragment + gRNA target seqeunce at 1079 kb on chr IV
99-16	GPI11_check_R	GTAACGACTAGCGCCGATTC	4A, S3D, S3E	to check the insertion of UR fragment + gRNA target seqeunce at 1079 kb on chr IV
71-73	gRNA_ChrIV1303kb_1_F	GGAGACCAAACTGATGAGTCCGTGAGGACGAAACGAGTAAGCTCGTCTTTGGTAGGTAATAAATGCT	4A, 4B, 4C, 4D, S3D, S3E	to construct the plasmid for knock-in of UR into 1303 kb on chr IV
71-74	gRNA_ChrIV1303kb_1_R	AAACAGCATTTATTACCTACCAAAGACGAGCTTACTCGTTTCGTCCTCACGGACTCATCAGTTTGGT	4A, 4B, 4C, 4D, S3D, S3E	to construct the plasmid for knock-in of UR into 1303 kb on chr IV
72-52	UR_ChrIV1303kb-1_F	CTTTTCAATACTCAAAGGCAATATCACTGTTTGCATTCCCCTAGCaggccctttcgtcttcaaga	4A, 4B, 4C, 4D, S3D, S3E	to amplify UR fragment + gRNA target sequence for knock-in into 1303 kb on chrIV
72-53	UR+target_ChrIV1303kb-1_R	AGATTTTATCTAATCTTGTGCATCTGTATTTGGTAGGTAATAAATAAAAGAGGGTGGTTTCACCG	4A, 4B, 4C, 4D, S3D, S3E	to amplify UR fragment + gRNA target sequence for knock-in into 1303 kb on chrIV
72-56	ChrIV1303kb_Check_F	CCCAACACTGCAACCATACC	4A, 4B, 4C, 4D, S3D, S3E	to check the insertion of UR fragment + gRNA target seqeunce at 1303 kb on chr IV
72-57	ChrIV1303kb_Check_R	GGGTTCTTTTGGTGGGCAAT	4A, 4B, 4C, 4D, S3D, S3E	to check the insertion of UR fragment + gRNA target seqeunce at 1303 kb on chr IV
104-7	SpgRNA1_HKR1down_F	GGAGGAAGGACTGATGAGTCCGTGAGGACGAAACGAGTAAGCTCGTCTCCTTCTTAGTAATACATGA	4A, S3D, S3E	to construct the plasmid for knock-in of UR into 1322 kb on chr IV
104-8	SpgRNA1_HKR1down_R	AAACTCATGTATTACTAAGAAGGAGACGAGCTTACTCGTTTCGTCCTCACGGACTCATCAGTCCTTC	4A, S3D, S3E	to construct the plasmid for knock-in of UR into 1322 kb on chr IV
104-13	flap_HRK1down_F	TCAAGTATTGCATTTGTAATTTTATGAGTCCTTCTTAGTAATACAaggccctttcgtcttcaaga	4A, S3D, S3E	to amplify UR fragment + gRNA target sequence for knock-in into 1322 kb on chrIV
104-14	flap_HRK1down_R	CTCTTTTTTCATTGGTTAGTTACTATCTTCATTTATCTCGGTTATAAAAGAGGGTGGTTTCACCG	4A, S3D, S3E	to amplify UR fragment + gRNA target sequence for knock-in into 1322 kb on chrIV
104-62	HKR1down_check_F	GAGCTGGATGCTTTAGACGA	4A, S3D, S3E	to check the insertion of UR fragment + gRNA target seqeunce at 1322 kb on chr IV
104-63	HKR1down_check_R	CTGATGCAAGCTTGGTAGGT	4A, S3D, S3E	to check the insertion of UR fragment + gRNA target seqeunce at 1322 kb on chr IV
104-70	SpgRNA2_RPS18Adown_F	GGAGCCTGTACTGATGAGTCCGTGAGGACGAAACGAGTAAGCTCGTCTACAGGGTTTCAGGGATAAA	4A, S3D, S3E	to construct the plasmid for knock-in of UR into 1371 kb on chr IV
104-71	SpgRNA2_RPS18Adown_R	AAACTTTATCCCTGAAACCCTGTAGACGAGCTTACTCGTTTCGTCCTCACGGACTCATCAGTACAGG	4A, S3D, S3E	to construct the plasmid for knock-in of UR into 1371 kb on chr IV
105-1	flap_RPS18Adown_F	TTTTTAAAATAAATAAAGAAAAGAAAATTAATTTTGTGACCATAAaggccctttcgtcttcaaga	4A, S3D, S3E	to amplify UR fragment + gRNA target sequence for knock-in into 1371 kb on chrIV
105-2	flap_RPS18Adown_R	AATCTATATAGAGATGTAATATTATATTCTTTCAAGGGTCCATTTAAAAGAGGGTGGTTTCACCG	4A, S3D, S3E	to amplify UR fragment + gRNA target sequence for knock-in into 1371 kb on chrIV
105-35	RPS18Adown_check_F	GAGGTCAACACACCAAGACC	4A, S3D, S3E	to check the insertion of UR fragment + gRNA target seqeunce at 1371 kb on chr IV
105-36	RPS18Adown_check_R	TCCACAGGAAATCTGTGCTT	4A, S3D, S3E	to check the insertion of UR fragment + gRNA target seqeunce at 1371 kb on chr IV
104-74	SpgRNA1_JIP4up_F	GGAGTAATGCCTGATGAGTCCGTGAGGACGAAACGAGTAAGCTCGTCGCATTATTAATTACTAGTGT	4A, S3D, S3E	to construct the plasmid for knock-in of UR into 1418 kb on chr IV
104-75	SpgRNA1_JIP4up_R	AAACACACTAGTAATTAATAATGCGACGAGCTTACTCGTTTCGTCCTCACGGACTCATCAGGCATTA	4A, S3D, S3E	to construct the plasmid for knock-in of UR into 1418 kb on chr IV
105-3	flap_JIP4up_F	TTTTAACGATTTTACAAACTCACTTAGCACGCATTATTGCCGGAAaggccctttcgtcttcaaga	4A, S3D, S3E	to amplify UR fragment + gRNA target sequence for knock-in into 1418 kb on chrIV
105-4	flap_JIP4up_R	GTATTGTACATATTAATCGACAAAAATGACATTCAATACCCTACAAAAAGAGGGTGGTTTCACCG	4A, S3D, S3E	to amplify UR fragment + gRNA target sequence for knock-in into 1418 kb on chrIV
105-37	JIP4up_check_F	CGACACAATTCAATTCACCA	4A, S3D, S3E	to check the insertion of UR fragment + gRNA target seqeunce at 1418 kb on chr IV
105-38	JIP4up_check_R	AGCTCATCTTCGCTCAGAAA	4A, S3D, S3E	to check the insertion of UR fragment + gRNA target seqeunce at 1418 kb on chr IV
73-7	gRNA3_ChrIV1506kb_F	GGAGGACATTCTGATGAGTCCGTGAGGACGAAACGAGTAAGCTCGTCAATGTCTAGTGTTATAAATC	4A, 4B, 4C, 4D, S3D, S3E	to construct the plasmid for knock-in of UR into 1506 kb on chr IV
73-8	gRNA3_ChrIV1506kb_R	AAACGATTTATAACACTAGACATTGACGAGCTTACTCGTTTCGTCCTCACGGACTCATCAGAATGTC	4A, 4B, 4C, 4D, S3D, S3E	to construct the plasmid for knock-in of UR into 1506 kb on chr IV
74-81	UR_ChrIV1506kb_Cas9-3_F	CACCTGCATAATTATAGAAAAAATAAATACTAATAGATACCCGATaggccctttcgtcttcaaga	4A, 4B, 4C, 4D, S3D, S3E	to amplify UR fragment + gRNA target sequence for knock-in into 1506 kb on chrIV
75-1	UR+target_ChrIV1506kb_Cas9-3_R	AAATTTTATTATGAAATTCGTATATTGTAATGTCTAGTGTTATAAAAAAGAGGGTGGTTTCACCG	4A, 4B, 4C, 4D, S3D, S3E	to amplify UR fragment + gRNA target sequence for knock-in into 1506 kb on chrIV
75-4	ChrIV1506kb_check_F	AGAACCCCTCCACGTATACA	4A, 4B, 4C, 4D, S3D, S3E	to check the insertion of UR fragment + gRNA target seqeunce at 1506 kb on chr IV
75-5	ChrIV1506kb_check_R	ATCAGGGCTCATCAAACCGA	4A, 4B, 4C, 4D, S3D, S3E	to check the insertion of UR fragment + gRNA target seqeunce at 1506 kb on chr IV
73-17	gRNA4_ChrIV1526kb_F	GGAGCTTCTTCTGATGAGTCCGTGAGGACGAAACGAGTAAGCTCGTCAAGAAGGGTACTCTAAACCG	4A, 4B, 4C, 4D, S3D, S3E	to construct the plasmid for knock-in of UR into 1526 kb on chr IV
73-18	gRNA4_ChrIV1526kb_R	AAACCGGTTTAGAGTACCCTTCTTGACGAGCTTACTCGTTTCGTCCTCACGGACTCATCAGAAGAAG	4A, 4B, 4C, 4D, S3D, S3E	to construct the plasmid for knock-in of UR into 1526 kb on chr IV
75-2	UR_ChrIV1526kb_Cas9-4_F	CGCTACTTATCACACAAGTACCTTGCGCAAGAAGGGTACTCTAAAaggccctttcgtcttcaaga	4A, 4B, 4C, 4D, S3D, S3E	to amplify UR fragment + gRNA target sequence for knock-in into 1526 kb on chrIV
75-3	UR+target_ChrIV1526kb_Cas9-4_R	GCTTCATAAAGAATACATCTCCGTCTGGTAATGCGATGGCCCCGGAAAAGAGGGTGGTTTCACCG	4A, 4B, 4C, 4D, S3D, S3E	to amplify UR fragment + gRNA target sequence for knock-in into 1526 kb on chrIV
75-6	ChrIV1526kb_Check_F	TGAATTATGTGCCGCTGGAC	4A, 4B, 4C, 4D, S3D, S3E	to check the insertion of UR fragment + gRNA target seqeunce at 1526 kb on chr IV
75-7	ChrIV1526kb_check_R	CATGTACGTGCCCTAACTGC	4A, 4B, 4C, 4D, S3D, S3E	to check the insertion of UR fragment + gRNA target seqeunce at 1526 kb on chr IV
94-3	ChrIV_probe_F	GACGGACGATCCGAAGATAA	4C	to amplify the PCR products used as probes for southern blotting
94-4	ChrIV_probe_R	GTGGGTTAACGGGATGAATG	4C	to amplify the PCR products used as probes for southern blotting
94-5	ChrIV_probe2_F	CCCACAATTGATGACGACTG	4C	to amplify the PCR products used as probes for southern blotting
94-6	ChrIV_probe2_R	CATTCAGAAGAGCCGAAAGC	4C	to amplify the PCR products used as probes for southern blotting
94-7	ChrIV_probe3_F	CAAACTTCAAGCGATCACGA	4C	to amplify the PCR products used as probes for southern blotting
94-8	ChrIV_probe3_R	TGAACCGGCAGAGTTAGCTT	4C	to amplify the PCR products used as probes for southern blotting
76-49	YDRWTy1-4_up4_F	GGAGGGATTCCTGATGAGTCCGTGAGGACGAAACGAGTAAGCTCGTCGAATCCCCAAAAAATGAGAT	S5A, S5B, S5C	to construct the plasmid to induce nick upstream of YDRWTy1-4 and downstream of YDRWTy1-5
76-50	YDRWTy1-4_up4_R	AAACATCTCATTTTTTGGGGATTCGACGAGCTTACTCGTTTCGTCCTCACGGACTCATCAGGAATCC	S5A, S5B, S5C	to construct the plasmid to induce nick upstream of YDRWTy1-4 and downstream of YDRWTy1-5
76-51	YDRWTy1-5_down1_F	GGAGTGCGTTCTGATGAGTCCGTGAGGACGAAACGAGTAAGCTCGTCAACGCATCCCTCTTCAATAA	S5A, S5B, S5C	to construct the plasmid to induce nick upstream of YDRWTy1-4 and downstream of YDRWTy1-5
76-52	YDRWTy1-5_down1_R	AAACTTATTGAAGAGGGATGCGTTGACGAGCTTACTCGTTTCGTCCTCACGGACTCATCAGAACGCA	S5A, S5B, S5C	to construct the plasmid to induce nick upstream of YDRWTy1-4 and downstream of YDRWTy1-5
76-33	YDRWdelta25_up4_F	GGAGTCCCAGCTGATGAGTCCGTGAGGACGAAACGAGTAAGCTCGTCCTGGGACTGAAACACTTTGA	S5A, S5D	to construct the plasmid to induce nick upstream of YDRWdelta25 and downstream of YDRWdelta26
76-34	YDRWdelta25_up4_R	AAACTCAAAGTGTTTCAGTCCCAGGACGAGCTTACTCGTTTCGTCCTCACGGACTCATCAGCTGGGA	S5A, S5D	to construct the plasmid to induce nick upstream of YDRWdelta25 and downstream of YDRWdelta26
76-37	YDRWdelta26_down2_F	GGAGATCTAACTGATGAGTCCGTGAGGACGAAACGAGTAAGCTCGTCTTAGATAGCCCAGCTATAGA	S5A, S5D	to construct the plasmid to induce nick upstream of YDRWdelta25 and downstream of YDRWdelta26
76-38	YDRWdelta26_down2_R	AAACTCTATAGCTGGGCTATCTAAGACGAGCTTACTCGTTTCGTCCTCACGGACTCATCAGTTAGAT	S5A, S5D	to construct the plasmid to induce nick upstream of YDRWdelta25 and downstream of YDRWdelta26
74-51	gRNA_ChrVI192kb-1_F	GGAGGGGTATCTGATGAGTCCGTGAGGACGAAACGAGTAAGCTCGTCATACCCGTTACCACTCGTGT	5A, 6A	to construct the plasmid for knock-in of RA3 or A3 + gRNA target sequence into 192 kb on chr VI
74-52	gRNA_ChrVI192kb-1_R	AAACACACGAGTGGTAACGGGTATGACGAGCTTACTCGTTTCGTCCTCACGGACTCATCAGATACCC	5A, 6A	to construct the plasmid for knock-in of RA3 or A3 + gRNA target sequence into 192 kb on chr VI
75-47	target+RA3_ChrVI192kb-1_F	TACTTTTATGGTGTTTATGAACATGGCAATACCCGTTACCACTCGTTTACCAGAAGGCTATCGCCAG	5A, 6A	to amplify RA3 fragment + gRNA target sequence on chr IV for knock-in into 192 kb on chrVI
75-48	RA3_ChrVI192kb-1_R	ACGGGGGTGATTCGGAATCTAGTGTTGCTGTACCTACACCCAACAcatgcagttggacgatcgat	5A, 6A	to amplify RA3 fragment + gRNA target sequence on chr IV for knock-in into 192 kb on chrVI
75-53	ChrVI192kb_check_F	GAGGAAATAGCAGGGCATCG	5A, 6A	to check the insertion of RA3 fragment + gRNA target sequence at 192 kb on chrVI
75-54	ChrVI192kb_check_R	CAACCGAGCGATGTAGTAGT	5A, 6A	to check the insertion of RA3 fragment + gRNA target sequence at 192 kb on chrVI
74-59	gRNA_ChrVI205kb-1_F	GGAGTTTCCCCTGATGAGTCCGTGAGGACGAAACGAGTAAGCTCGTCGGGAAAGATTGTACGGGAAA	5A, 6A	to construct the plasmid for knock-in of UR(w/ or w/o overlapping seqeunce) into 205 kb on chr VI
74-60	gRNA_ChrVI205kb-1_R	AAACTTTCCCGTACAATCTTTCCCGACGAGCTTACTCGTTTCGTCCTCACGGACTCATCAGGGGAAA	5A, 6A	to construct the plasmid for knock-in of UR(w/ or w/o overlapping seqeunce) into 205 kb on chr VI
75-49	UR_ChrVI205kb-1_F	ATCAAGAAGTACTAAAATGTGTTTGAAAGGGAAAGATTGTACGGGaggccctttcgtcttcaaga	5A, 6A	to amplify UR fragment(w/ or w/o overlapping sequence) + gRNA target sequence on chr IV for knock-in into 205 kb on chrVI
75-50	UR+target_ChrVI205kb-1_R	TATCAACTCAAATGATACTGGATATTATATGTACATTTTCCATTTAAAAGAGGGTGGTTTCACCG	5A, 6A	to amplify UR fragment(w/ or w/o overlapping sequence) + gRNA target sequence on chr IV for knock-in into 205 kb on chrVI
75-55	ChrVI205kb_check_F	CGTACCGTGGGCACTATAGT	5A, 6A	to check the insertion of UR fragment(w/ or w/o overlapping sequence) + gRNA target sequence at 205 kb on chrVI
75-56	ChrVI205kb_check_R	CTCGTCAAGGGCAATCAAGC	5A, 6A	to check the insertion of UR fragment(w/ or w/o overlapping sequence) + gRNA target sequence at 205 kb on chrVI
78-58	ROG3_qPCR_F	GCTGTGGAAACGTCTGGAAC	5A, 5C	for qPCR of the amplicon in chr VI (upstream of RA3)
78-59	ROG3_qPCR_R	CGGTGGTAGCCCTAGATTGT	5A, 5C	for qPCR of the amplicon in chr VI (upstream of RA3)
117-18	ROG3down_SpgRNA1_F	GGAGCATTTACTGATGAGTCCGTGAGGACGAAACGAGTAAGCTCGTCTAAATGCAATGTTTGGCGTG	S6B	to construct the plasmid for knock-in of GFP-HphMX cassette into the position upstream of ARS607
117-19	ROG3down_SpgRNA1_R	AAACCACGCCAAACATTGCATTTAGACGAGCTTACTCGTTTCGTCCTCACGGACTCATCAGTAAATG	S6B	to construct the plasmid for knock-in of GFP-HphMX cassette into the position upstream of ARS607
117-26	NeonGreen_ROG3down_F	tctaactggcattttaaagaaaaagggataaatgcaatgtttggcGGCCGCCAGTTTCAAATT	S6B	to amplify GFP-HphMX cassette for knock-in into the position upstream of ARS607
117-27	NeonGrenn_ROG3down_R	taagaatttaatttcaagatttaattactttatggtggaccatttTACCCCGGTAGAGGTGTGGT	S6B	to amplify GFP-HphMX cassette for knock-in into the position upstream of ARS607
67-68	A3half_555kb_F	TTGTCGACACCTATTTTAAACAAGTATCAAACGCGGGCTATAATTagaatgggcagacattacgaatg	S7A	to amplify A3 fragment for knock-in into 555 kb on chr IV (used with 50-72)
69-12	URhalf_Chr602kb-gRNA2_R	TTTGCGCGGCGATAAACGGCTAAAGATTACTTCAGTTGGCCACGGGCTATTCTGTATACACCCGCAGA	S7A	to amplify UR fragment w/o overlapping sequence for knock-in into 602 kb on chr IV (used with 69-12)
74-40	URA3_200ntup_half	TTAGTTGAAGCATTAGGTCCCAAAAT	S7A, 6A	to amplify splint RA sequence
74-41	URA3_200ntdown_half	TAACAAAATCTTTGTCGCTCTTCG	S7A, 6A	to amplify splint RA sequence
104-46	flap_longRA_F	TCGACTCTAGAGGATCCCCGcatcctagtcctgttgctgc	S7A, 6A	to clone RA splint sequence in the plasmid
104-47	flap_longRA_R	CGGCCAGTGAATTCGAGCTCatcccttccctttgcaaatagt	S7A, 6A	to clone RA splint sequence in the plasmid
104-38	flap_up10(NAA)_longRA_F	TCGACTCTAGAGGATCCCCGGTCATATTGTAAAAACTAAATAAcatcctagtcctgttgctgc	S7A	to clone RA splint sequence flanked by gRNA target sequences with mutated PAM in the plasmid
104-39	flap_down12(NAA)_longRA_R	CGGCCAGTGAATTCGAGCTCCCTGCTGCACAGCGCCGTTGGAAatcccttccctttgcaaatagt	S7A	to clone RA splint sequence flanked by gRNA target sequences with mutated PAM in the plasmid
104-40	flap_down12(NAA)_longRA_F	TCGACTCTAGAGGATCCCCGTTCCAACGGCGCTGTGCAGCAAAcatcctagtcctgttgctgc	S7A	to clone RA splint sequence flanked by gRNA target sequences with mutated PAM in the plasmid
104-41	flap_up10(NAA)_longRA_R	CGGCCAGTGAATTCGAGCTCTTATTTAGTTTTTACAATATGACatcccttccctttgcaaatagt	S7A	to clone RA splint sequence flanked by gRNA target sequences with mutated PAM in the plasmid
95-53	flap_up10_longRA_F	TCGACTCTAGAGGATCCCCGGTCATATTGTAAAAACTAAATGGcatcctagtcctgttgctgc	S7A	to clone RA splint sequence flanked by gRNA target sequences with canonical PAM in the plasmid
95-54	flap_down12_longRA_R	CGGCCAGTGAATTCGAGCTCCCTGCTGCACAGCGCCGTTGGGGatcccttccctttgcaaatagt	S7A	to clone RA splint sequence flanked by gRNA target sequences with canonical PAM in the plasmid
95-55	flap_down12_longRA_F	TCGACTCTAGAGGATCCCCGCCCCAACGGCGCTGTGCAGCAGGcatcctagtcctgttgctgc	S7A	to clone RA splint sequence flanked by gRNA target sequences with canonical PAM in the plasmid
95-56	flap_up10_longRA_R	CGGCCAGTGAATTCGAGCTCCCATTTAGTTTTTACAATATGACatcccttccctttgcaaatagt	S7A	to clone RA splint sequence flanked by gRNA target sequences with canonical PAM in the plasmid
104-42	flap_up11(NAA)_longRA_F	TCGACTCTAGAGGATCCCCGTTAGGTAACTCTTTTAACTAAATcatcctagtcctgttgctgc	6A	to clone RA splint sequence flanked by gRNA target sequences with mutated PAM in the plasmid
104-43	flap_down11(NAA)_longRA_R	CGGCCAGTGAATTCGAGCTCTTGTTGGGGTCTCAAGTGCAATTatcccttccctttgcaaatagt	6A	to clone RA splint sequence flanked by gRNA target sequences with mutated PAM in the plasmid
104-44	flap_down11(NAA)_longRA_F	TCGACTCTAGAGGATCCCCGAATTGCACTTGAGACCCCAACAAcatcctagtcctgttgctgc	6A	to clone RA splint sequence flanked by gRNA target sequences with mutated PAM in the plasmid
104-45	flap_up11(NAA)_longRA_R	CGGCCAGTGAATTCGAGCTCATTTAGTTAAAAGAGTTACCTAAatcccttccctttgcaaatagt	6A	to clone RA splint sequence flanked by gRNA target sequences with mutated PAM in the plasmid
95-57	flap_up11_longRA_F	TCGACTCTAGAGGATCCCCGCCAGGTAACTCTTTTAACTAAATcatcctagtcctgttgctgc	6A	to clone RA splint sequence flanked by gRNA target sequences with canonical PAM in the plasmid
95-58	flap_down11_longRA_R	CGGCCAGTGAATTCGAGCTCCCGTTGGGGTCTCAAGTGCAATTatcccttccctttgcaaatagt	6A	to clone RA splint sequence flanked by gRNA target sequences with canonical PAM in the plasmid
95-59	flap_down11_longRA_F	TCGACTCTAGAGGATCCCCGAATTGCACTTGAGACCCCAACGGcatcctagtcctgttgctgc	6A	to clone RA splint sequence flanked by gRNA target sequences with canonical PAM in the plasmid
95-60	flap_up11_longRA_R	CGGCCAGTGAATTCGAGCTCATTTAGTTAAAAGAGTTACCTGGatcccttccctttgcaaatagt	6A	to clone RA splint sequence flanked by gRNA target sequences with canonical PAM in the plasmid
118-19	SY435-1_in1_F	TCGACTCTAGAGGATCCCCGTATGTTACTACTACATCGCTTGGGCAAGACATTAGTAGTTTCATTAGC	6G	to clone RA splint sequence flanked by gRNA target sequences with canonical PAM in the plasmid
118-20	SY435-1_in1_R	TCTTGAACAACAGTATTCCTGGTAATGGAATAGGATAATGAATGACA	6G	to clone RA splint sequence flanked by gRNA target sequences with canonical PAM in the plasmid
118-21	SY435-1_in2_F	AGGAATACTGTTGTTCAAGATAGAG	6G	to clone RA splint sequence flanked by gRNA target sequences with canonical PAM in the plasmid
118-22	SY435-1_in2_R	CGGCCAGTGAATTCGAGCTCATTATATGGGTATAAGAAGATGGAGATTAATATGTCAAGGGAACTCC	6G	to clone RA splint sequence flanked by gRNA target sequences with canonical PAM in the plasmid
118-23	SY435-2_in1_F	TCGACTCTAGAGGATCCCCGCCATCTTCTTATACCCATATAATGCAAGACATTAGTAGTTTCATTAGC	6G	to clone RA splint sequence flanked by gRNA target sequences with canonical PAM in the plasmid
118-24	SY435-2_in2_R	CGGCCAGTGAATTCGAGCTCCCAAGCGATGTAGTAGTAACATAAGATTAATATGTCAAGGGAACTCC	6G	to clone RA splint sequence flanked by gRNA target sequences with canonical PAM in the plasmid
118-25	SY435-3_in1_F	TCGACTCTAGAGGATCCCCGCCACTACACTTAAGTTTGGTTGTGCAAGACATTAGTAGTTTCATTAGC	6G	to clone RA splint sequence flanked by gRNA target sequences with canonical PAM in the plasmid
118-26	SY435-3_in2_R	CGGCCAGTGAATTCGAGCTCCCACTAGCTGCGAATACGATAATAGATTAATATGTCAAGGGAACTCC	6G	to clone RA splint sequence flanked by gRNA target sequences with canonical PAM in the plasmid
118-27	SY435-4_in1_F	TCGACTCTAGAGGATCCCCGATTATCGTATTCGCAGCTAGTGGGCAAGACATTAGTAGTTTCATTAGC	6G	to clone RA splint sequence flanked by gRNA target sequences with canonical PAM in the plasmid
118-28	SY435-4_in2_R	CGGCCAGTGAATTCGAGCTCACAACCAAACTTAAGTGTAGTGGAGATTAATATGTCAAGGGAACTCC	6G	to clone RA splint sequence flanked by gRNA target sequences with canonical PAM in the plasmid
112-79	AIO-up10-F	ACCGGTCATATTGTAAAAACTAAA	S7H, 7A, 7B	to insert up10 sequence into the gRNA + nCas9 plasmid
112-80	AIO-up10-R	AAACTTTAGTTTTTACAATATGAC	S7H, 7A, 7B	to insert up10 sequence into the gRNA + nCas9 plasmid
112-81	AIO-down12-F	ACCGCCTGCTGCACAGCGCCGTTG	S7H, 7A, 7B	to insert down12 sequence into the gRNA + nCas9 plasmid
113-1	AIO-down12-R	AAACCAACGGCGCTGTGCAGCAGG	S7H, 7A, 7B	to insert down12 sequence into the gRNA + nCas9 plasmid
79-42	puroR_F_NruI	ttctccacctcagtATGCATatcattctaccgggtagggga	S7H, 7A, 7B	to amplify puroR for the reporter plasmid construction
79-43	SV40_polyA_R	cactagttaagatacattgatgagtttgga	S7H, 7A, 7B	to amplify puroR for the reporter plasmid construction
81-49	NruI-545kb-BamHI-592kb-MluI	TTATGTTTTCTATTCGTTGAGTTACGTATTGCTAAGGTTAAAAGGTTACACAAACCCTGGACAAGCAGCACCTCGATGAATAGGTGTTTTACCAGAAGGCTATCGCCAGGTAACTATTTTAACTAAATCGAAAAGATTTATTTGACGTGTCATATTGTAAAAACTAAATGGAAGACAGAAACTAACTTTGTCGACACCTATTTTAAACAAGTATCAAACGCGGGCTATAATTGATATCCGCTACCCCGACCACATGAAGCAGCACGACTTCTTCAAGTCCGCCATGCCCGAAGGCTACGTCCAGGAGCGCACCATCTTCTTCAAGGACGACGGCAACTACAAGACCCGCGCCGAGGTGAAGTTCGAGGGCGACACCCTGGTGAACCGCATCGAGCTGAA…	S7H, 7A, 7B	PCR template to obtain the fragment containing BamHI cut site flanked by the sequences on ChrIV 545 kb and ChrIV 592 kb in budding yeast genome
79-44	Chr545kb_F_NruI	tcaatgtatcttaactagtgTCGCGATGAATAGGTGTTTTACC	S7H, 7A, 7B	to amplify the fragment containing BamHI cut site flanked by the sequences on ChrIV 545 kb and ChrIV 592 kb in budding yeast genome
79-45	ChrIV592kb_R_MluI	cactaaagggaacaaaagctACGCGTGTAGAATACCCTGC	S7H, 7A, 7B	to amplify the fragment containing BamHI cut site flanked by the sequences on ChrIV 545 kb and ChrIV 592 kb in budding yeast genome
79-46	vector_F	agcttttgttccctttagtg	S7H, 7A, 7B	to amplify the fragment containing AmpR for the reporter plasmid construction
79-47	vector_R	gtgatgaaaaggacccaggtg	S7H, 7A, 7B	to amplify the fragment containing AmpR for the reporter plasmid construction
79-48	bGH_polyA_R_flap	acctgggtccttttcatcacaaagcttaattaacggccgc	S7H, 7A, 7B	to amplify bGH_polyA for the reporter plasmid construction
79-49	bGH_polyA_F_flap	tggacgagctgtacaagtgagtttaaacccgctgatcagc	S7H, 7A, 7B	to amplify bGH_polyA for the reporter plasmid construction
79-50	mCherry_R	tcacttgtacagctcgtcca	S7H, 7A, 7B	to amplify mCherry for the reporter plasmid construction
79-51	mCherry_F_NsiI	ATGCATactgaggtggagaagagcat	S7H, 7A, 7B	to amplify mCherry for the reporter plasmid construction
81-72	592kb-BamHI-SV40ori	ATTACTTCAGTTGGCCACGGGGATCCggcctccaaaaaagcctcct	7A, 7B	to amplify SV40ori for the reporter plasmid construction
81-73	545kb-EcoRI-SV40ori	CGCGGGCTATAATTGAATTCccatagtcccgcccctaact	7A, 7B	to amplify SV40ori for the reporter plasmid construction
81-64	545kb-EcoRV-FP	ATCAAACGCGGGCTATAATTGATATCcgctaccccgaccacatgaa	S7H, 7A, 7B	to apmlify FP for the reporter plasmid construction
81-65	SV40ori-EcoRI-bGH_polyA-R	agttaggggcgggactatggGAATTCtcagaagccatagagcccac	S7H, 7A, 7B	to apmlify FP for the reporter plasmid construction
81-68	SV40ori-PmlI-EGF	aggaggcttttttggaggccCACGTGgggccagatatacgcgttga	S7H, 7A, 7B	to apmlify EGF for the reporter plasmid construction
81-69	592kb-HpaI-EGF	ATTACTTCAGTTGGCCACGGGTTAACctcgatgttgtggcggatct	S7H, 7A, 7B	to apmlify EGF for the reporter plasmid construction
