# Supplementary material for: Strategic targeting of Cas9 nickase induces large segmental duplications
Source: Cell Genom. 2024 Jul 24;4(8):100610. doi: 10.1016/j.xgen.2024.100610 (PMC11406185; doi:10.1016/j.xgen.2024.100610)
Supplement: Table S4. Custom reference genome for Pu-seq, related to Figures 3D, 3E, and S3A [file mmc5.xlsx]

## Sheet: Table S4
Table S4. Custom reference genome for Pu-seq, related to Figures 3D, 3E, and S3A
SacCer3_Chr IV			Custom_Chr IV			Difference	Comments
Start	End	Distance	Start	End	Distance
1	46907	46907	1	46907	46907	0
			46908	55591	8684		nCas9 cassette
46908	545181	498274	55592	553865	498274	8684
			553866	554576	711		RA3
545182	545208	27					deleted
545209	591836	46628	554577	601204	46628	9368	including ARS418 and ARS419*
			601205	602059	855		UR
591837	1531933	940097	602060	1542156	940097	10223
*The ars418Δ ars419Δ strains lack 564,590-564,774 and 576,978-577,053 in the custom coordinates.
