# Supplementary material for: Strategic targeting of Cas9 nickase induces large segmental duplications
Source: Cell Genom. 2024 Jul 24;4(8):100610. doi: 10.1016/j.xgen.2024.100610 (PMC11406185; doi:10.1016/j.xgen.2024.100610)
Supplement: Table S5. Genomic coordinates of chromosome IV in 5 constructed strains, related to Figures 4B and S7F [file mmc6.xlsx]

## Sheet: Table S5
Table S5. Genomic coordinates of chromosome IV in five constructed strains, related to Figures 4B and S7F
YIT11411 (Figure 4B)									YIT12023 (Figure S7F)
SacCer3_Chr IV			YIT11411 (RA3-UR = 498 kb)			Difference	Comments		SacCer3_Chr IV			YIT12023_Chr IV			Difference	Comments
Start	End	Distance	Start	End	Distance				Start	End	Distance	Start	End	Distance
1	46907	46907	1	46907	46907	0			1	46907	46907	1	46907	46907	0
			46908	55591	8684		nCas9 cassette					46908	55591	8684		nCas9 cassette
46908	545181	498274	55592	553865	498274	8684			46908	545181	498274	55592	553865	498274	8684
			553866	554576	711		RA3					553866	554453	588		A3(Half)
545182	545208	27					deleted		545182	545208	27					deleted
545209	592395	47187	554577	601763	47187	9368			545209	591836	46628	554454	601081	46628	9245
592396	592481	86					deleted(gRNA target)					601082	601668	587		UR(Half)
592482	1043108	450627	601764	1052390	450627	9282			591837	1531933	940097	601669	1541765	940097	9832
			1052391	1053461	1071		UR+gRNA target
1043109	1531933	488825	1053462	1542286	488825	10353
YIT11414 (Figure 4B)
SacCer3_Chr IV			YIT11414 (RA3-UR = 747 kb)			Difference	Comments
Start	End	Distance	Start	End	Distance
1	46907	46907	1	46907	46907	0
			46908	55591	8684		nCas9 cassette
46908	545181	498274	55592	553865	498274	8684
			553866	554576	711		RA3
545182	545208	27					deleted
545209	592395	47187	554577	601763	47187	9368
592396	592481	86					deleted(gRNA target)
592482	1292281	699800	601764	1301563	699800	9282
			1301564	1302634	1071		UR+gRNA target
1292282	1531933	239652	1302635	1542286	239652	10353
YIT11588 (Figure 4B)
SacCer3_Chr IV			YIT11588 (RA3-UR = 951 kb)			Difference	Comments
Start	End	Distance	Start	End	Distance
1	46907	46907	1	46907	46907	0
			46908	55591	8684		nCas9 cassette
46908	545181	498274	55592	553865	498274	8684
			553866	554576	711		RA3
545182	545208	27					deleted
545209	592395	47187	554577	601763	47187	9368
592396	592481	86					deleted(gRNA target)
592482	1496120	903639	601764	1505402	903639	9282
			1505403	1506473	1071		UR+gRNA target
1496121	1531933	35813	1506474	1542286	35813	10353
YIT11590 (Figure 4B)
SacCer3_Chr IV			YIT11590 (RA3-UR = 970 kb)			Difference	Comments
Start	End	Distance	Start	End	Distance
1	46907	46907	1	46907	46907	0
			46908	55591	8684		nCas9 cassette
46908	545181	498274	55592	553865	498274	8684
			553866	554576	711		RA3
545182	545208	27					deleted
545209	592395	47187	554577	601763	47187	9368
592396	592481	86					deleted(gRNA target)
592482	1516107	923626	601764	1525389	923626	9282
			1525390	1526460	1071		UR+gRNA target
1516108	1531933	15826	1526461	1542286	15826	10353
