# Supplementary material for: Strategic targeting of Cas9 nickase induces large segmental duplications
Source: Cell Genom. 2024 Jul 24;4(8):100610. doi: 10.1016/j.xgen.2024.100610 (PMC11406185; doi:10.1016/j.xgen.2024.100610)
Supplement: Table S6. Genomic coordinates of chromosomes IV and VI in 2 constructed strains, related to Figures 5E and 6F [file mmc7.xlsx]

## Sheet: Table S6
Table S6. Genomic coordinates of chromosomes IV and VI in two constructed strains, related to Figures 5E and 6F
YIT11642(Figure 5E)									YIT13850(Figure 6F)
SacCer3_Chr IV			YIT11642_Chr IV			Difference	Comments		SacCer3_Chr IV			YIT13850_Chr IV			Difference	Comments
Start	End	Distance	Start	End	Distance				Start	End	Distance	Start	End	Distance
1	46907	46907	1	46907	46907	0			1	46907	46907	1	46907	46907	0
			46908	55591	8684		nCas9 cassette					46908	55591	8684		nCas9 cassette
46908	545036	498129	55592	553720	498129	8684			46908	545036	498129	55592	553720	498129	8684
545037	545208	172					deleted(gRNA target)		545037	545208	172					deleted(gRNA target)
545209	592395	47187	553721	600907	47187	8512			545209	592395	47187	553721	600907	47187	8512
592396	592481	86					deleted(gRNA target)		592396	592481	86					deleted(gRNA target)
592482	1531933	939452	600908	1540359	939452	8426			592482	1531933	939452	600908	1540359	939452	8426
SacCer3_Chr VI			YIT11642_Chr VI			Difference	Comments		SacCer3_Chr VI			YIT13850_Chr VI			Difference	Comments
Start	End	Distance	Start	End	Distance				Start	End	Distance	Start	End	Distance
1	191989	191989	1	191989	191989	0			1	191989	191989	1	191989	191989	0
			191990	192845	856		gRNA target + RA3					191990	192722	733		gRNA target + A3(Half)
191990	204825	12836	192846	205681	12836	856			191990	204825	12836	192723	205558	12836	733
			205682	206752	1071		UR + gRNA target					205559	206361	803		UR(Half) + gRNA target
204826	270161	65336	206753	272088	65336	1927			204826	270161	65336	206362	271697	65336	1536
